# Supplementary material for: Partially local three-way alignments and the sequence signatures of mitochondrial genome rearrangements
Source: Algorithms Mol Biol. 2017 Aug 23;12:22. doi: 10.1186/s13015-017-0113-0 (PMC5569537; doi:10.1186/s13015-017-0113-0)
Supplement: Supplementary file 1 — Additional file 1. Mitogenome rearrangements in animals. List of species and accession numbers that were chosen as representative of the gene order rearrangements detected by CREx. [file 13015_2017_113_MOESM1_ESM.txt]

NC_009689:Vampyroteuthis infernalis-NC_007895:Sepia officinalis
NC_005144:Notacanthus chemnitzii-NC_005298:Saccopharynx lavenbergi
NC_015120:Merluccius merluccius-NC_008124:Bregmaceros nectabanus
NC_015310:Unio pictorum-NC_023250:Solenaia carinatus
NC_013884:Holothuria forskali-NC_005929:Cucumaria miniata
NC_004377:Physiculus japonicus-NC_008225:Ventrifossa garmani
NC_011128:Ochrogaster lunifer-NC_013257:Ditaxis biseriata
NC_003159:Chauliodus sloani-NC_009851:Luvarus imperialis
NC_006345:Hydromantes brunus-NC_013571:Eothenomys chinensis
NC_006355:Chlorurus sordidus-NC_022477:Kurtus gulliveri
NC_011007:Maulisia mauli-NC_011009:Normichthys operosus
NC_001922:Alligator mississippiensis-NC_015305:Odorrana ishikawae
NC_008327:Solea senegalensis-NC_023228:Paraplagusia blochii
NC_001922:Alligator mississippiensis-NC_007012:Scleropages formosus
NC_006286:Bipes tridactylus-NC_008778:Varanus niloticus
NC_005800:Albula glossodonta-NC_005796:Pterothrissus gissu
NC_009061:Olisthops cyanomelas-NC_006355:Chlorurus sordidus
NC_007690:Phanogenia gracilis-NC_007689:Neogymnocrinus richeri
NC_003159:Chauliodus sloani-NC_003163:Myctophum affine
NC_008683:Chanodichthys mongolicus-NC_012762:Otolemur crassicaudatus
NC_001673:Lumbricus terrestris-NC_006321:Clymenella torquata
NC_008063:Nephila clavata-NC_010777:Hypochilus thorelli
NC_004592:Dallia pectoralis-NC_006335:Plethodon elongatus
NC_006355:Chlorurus sordidus-NC_011381:Xenotoca eiseni
NC_006344:Phaeognathus hubrichti-NC_006345:Hydromantes brunus
NC_006405:Kaloula pulchra-NC_007440:Limnonectes fujianensis
NC_022480:Parachanna insignis-NC_010199:Odontobutis platycephala
NC_005796:Pterothrissus gissu-NC_010199:Odontobutis platycephala
NC_006355:Chlorurus sordidus-NC_023228:Paraplagusia blochii
NC_006333:Batrachoseps wrighti-NC_006340:Batrachoseps attenuatus
NC_014174:Brookesia decaryi-NC_012762:Otolemur crassicaudatus
NC_022670:Brachyrhynchus hsiaoi-NC_012688:Cephus cinctus
NC_004373:Carapus bermudensis-NC_006355:Chlorurus sordidus
NC_007178:Rhacophorus schlegelii-NC_008975:Buergeria buergeri
NC_007781:Ilyanassa obsoleta-NC_008797:Conus textile
NC_008797:Conus textile-NC_007781:Ilyanassa obsoleta
NC_003159:Chauliodus sloani-NC_006340:Batrachoseps attenuatus
NC_006343:Plethodon cinereus-NC_006335:Plethodon elongatus
NC_016059:Pelophylax chosenicus-NC_008975:Buergeria buergeri
NC_006355:Chlorurus sordidus-NC_009061:Olisthops cyanomelas
NC_006405:Kaloula pulchra-NC_005796:Pterothrissus gissu
NC_010971:Amerotyphlops reticulatus-NC_005961:Rena humilis
NC_002647:Diplophos taenia-NC_003159:Chauliodus sloani
NC_004594:Galaxias maculatus-NC_008448:Galaxiella nigrostriata
NC_006340:Batrachoseps attenuatus-NC_009851:Luvarus imperialis
NC_014174:Brookesia decaryi-NC_007978:Synthliboramphus antiquus
NC_002735:Tetrodontophora bielanensis-NC_022670:Brachyrhynchus hsiaoi
NC_001922:Alligator mississippiensis-NC_004448:Alligator sinensis
NC_005961:Rena humilis-NC_006355:Chlorurus sordidus
NC_011387:Jordanella floridae-NC_011381:Xenotoca eiseni
NC_005961:Rena humilis-NC_023228:Paraplagusia blochii
NC_010268:Aulorhynchus flavidus-NC_010199:Odontobutis platycephala
NC_005961:Rena humilis-NC_014174:Brookesia decaryi
NC_016059:Pelophylax chosenicus-NC_015305:Odorrana ishikawae
NC_015076:Jenkinsia sp. CL54-NC_008683:Chanodichthys mongolicus
NC_003979:Tigriopus japonicus-NC_008831:Tigriopus californicus
NC_008123:Sirembo imberbis-NC_004373:Carapus bermudensis
NC_006917:Jenkinsia lamprotaenia-NC_015076:Jenkinsia sp. CL54
NC_020000:Pelodytes cf. punctatus II-2011-NC_006405:Kaloula pulchra
NC_009584:Ilisha africana-NC_009585:Ilisha elongata
NC_012761:Galago senegalensis-NC_012762:Otolemur crassicaudatus
NC_004373:Carapus bermudensis-NC_008123:Sirembo imberbis
NC_005439:Biomphalaria glabrata-NC_012434:Myosotella myosotis
NC_011569:Aulichthys japonicus-NC_010268:Aulorhynchus flavidus
NC_016755:Eremias argus-NC_006286:Bipes tridactylus
NC_004373:Carapus bermudensis-NC_011381:Xenotoca eiseni
NC_008225:Ventrifossa garmani-NC_006286:Bipes tridactylus
NC_008667:Ischikauia steenackeri-NC_008683:Chanodichthys mongolicus
NC_013136:Platax orbicularis-NC_009851:Luvarus imperialis
NC_022670:Brachyrhynchus hsiaoi-NC_012689:Orussus occidentalis
NC_006922:Pogona vitticeps-NC_009683:Calotes versicolor
NC_014347:Panonychus citri-NC_012571:Panonychus ulmi
NC_015076:Jenkinsia sp. CL54-NC_023228:Paraplagusia blochii
NC_023223:Mystus rhegma-NC_023222:Hemibagrus spilopterus
NC_006081:Squilla mantis-NC_012463:Saldula arsenjevi
NC_013836:Cervus elaphus xanthopygus-NC_014703:Cervus canadensis songaricus
NC_006893:Crocidura russula-NC_013571:Eothenomys chinensis
