# Supplementary material for: Partially local three-way alignments and the sequence signatures of mitochondrial genome rearrangements
Source: Algorithms Mol Biol. 2017 Aug 23;12:22. doi: 10.1186/s13015-017-0113-0 (PMC5569537; doi:10.1186/s13015-017-0113-0)
Supplement: Supplementary file 3 — Additional file 3. Breakpoint alignments. Machine readable breakpoint alignments for all gene order rearrangements in animal mitochondria. Stockholm alignment format. [file 13015_2017_113_MOESM3_ESM.stk]

# STOCKHOLM 1.0
#INVERSION
#=GF SQ 3
NC_006081-rrnLtrnV TTTATAAACTAACTAAAACTTAATAGATAAGTTTTTATT-TCAAAATAAATCGATTCGCACGAT-ATCTTTTCAACGTAAGTGA-AATGCTTAACTAGTCAAGCTCTATTTTG
#=GS NC_006081-rrnLtrnV AC NC_006081-rrnLtrnV
#=GS NC_006081-rrnLtrnV DE NC_006081-rrnLtrnV <unknown description>
NC_012463-rrnL A--ATAAAA-AATTATTTTTTATAAAATAA-TTAAAATAATTAAAATAA----------------------------------------------------------------
#=GS NC_012463-rrnL AC NC_012463-rrnL
#=GS NC_012463-rrnL DE NC_012463-rrnL <unknown description>
NC_012463-trnV ----------------------------------------TCAAATTAAATTGATTCGCACAATTAAATTATTAATGTAAATAATAATACTTA-CTA---AA-----A----G
#=GS NC_012463-trnV AC NC_012463-trnV
#=GS NC_012463-trnV DE NC_012463-trnV <unknown description>
//
# STOCKHOLM 1.0
#=GF SQ 3
NC_006081-trnL1rrnL TAAGAATTCAAACTCT-TATTTTTAGATCCTAAGTCTAATGCACTTTTCTGCCAACTTAACTAGTTAATAATAATCAACTAATAAACAAAATATTTGACTTATCAAATCCTTTCGTACT---A----
#=GS NC_006081-trnL1rrnL AC NC_006081-trnL1rrnL
#=GS NC_006081-trnL1rrnL DE NC_006081-trnL1rrnL <unknown description>
NC_012463-trnL1 TTTGTAGT-AAATACTACATAAATAAATTCTAAATTTATCACAATTTTCTGCCAAAATAGC------------------------------------------------------------------
#=GS NC_012463-trnL1 AC NC_012463-trnL1
#=GS NC_012463-trnL1 DE NC_012463-trnL1 <unknown description>
NC_012463-rrnL ------------------------------------------------------------------AATATTAATCAA-AAATTAA-AAATTATTTTAGGTACCTGGCCCTTTCGTACTGAGATACC
#=GS NC_012463-rrnL AC NC_012463-rrnL
#=GS NC_012463-rrnL DE NC_012463-rrnL <unknown description>
//
# STOCKHOLM 1.0
#=GF SQ 3
NC_006893-trnItrnQ TCTGACAAAAGAGTTACTTTGATAGAGTAAATCATAGAGGTTTAAATCCTCTTATTTCTAGAGCTATAGGAATTGAACCTACCCTTGAGAAATCAAAAATCTCCGTGCTACCATTT-
#=GS NC_006893-trnItrnQ AC NC_006893-trnItrnQ
#=GS NC_006893-trnItrnQ DE NC_006893-trnItrnQ <unknown description>
NC_013571-trnI TCTGATAAAAGAGTTACTTTGATAGAGTAAATAATAGAGGTTTAAGCCCTCTTATTTCTA---------------------------------------------------------
#=GS NC_013571-trnI AC NC_013571-trnI
#=GS NC_013571-trnI DE NC_013571-trnI <unknown description>
NC_013571-trnQ ---------------------------------------------------------CTAGAACAATAGGAATCGAACCTATACCTGAGAATCCAAAGTTCTCCGTGCTACCCGTTA
#=GS NC_013571-trnQ AC NC_013571-trnQ
#=GS NC_013571-trnQ DE NC_013571-trnQ <unknown description>
//
# STOCKHOLM 1.0
#=GF SQ 3
NC_006893-trnQtrnM -ATT-GAACCTACCCTTGAGAAATCAAAAATCTCCGTGCTACCATTTTTACACTAAACTCTAGTAAGGTAAGCTAATTTAAGCTATCGGGCCCATACCCCGAAAATGTCGG-TTAATACC-T
#=GS NC_006893-trnQtrnM AC NC_006893-trnQtrnM
#=GS NC_006893-trnQtrnM DE NC_006893-trnQtrnM <unknown description>
NC_013571-trnQ GAATCGAACCTATACCTGAGAATCCAAAGTTCTCCGTGCTACCCGT-T-ACACCCCATTCTA------------------------------------------------------------
#=GS NC_013571-trnQ AC NC_013571-trnQ
#=GS NC_013571-trnQ DE NC_013571-trnQ <unknown description>
NC_013571-trnM -------------------------------------------------------------AGTAAGGTCAGCTAATA-AAGCTATCGGGCCCATACCCCGAAAATGTTGGTTTAAACCCTT
#=GS NC_013571-trnM AC NC_013571-trnM
#=GS NC_013571-trnM DE NC_013571-trnM <unknown description>
//
# STOCKHOLM 1.0
#=GF SQ 3
NC_006922-trnPtrnF -GAGGACTATAAGCCCGATCCCTGGCCCCCAAAGCCAACATTTTAACTAAACTATCTTTTGTTTTTCACCTGACTAAATATTACTAATATGCACCAAAATAAATATTCCCCAGGCTCACCCCCATTCATTTACTATCGTCCGGTACCCCCCCTACCCCCCCATTGCTGAAAGAGTAAAAAATCACACATACGTATATGTATAATCCCCATTATTTAGTACTAAATAATGTAACCTTATGCCCTATGTATATCGTGCATTAATTTTTTTGCCCCATGCATATCATCATAGACATTCCCCTCTTAATCATACTAACTACATGTCATTATATAAGGTACAGTATACCCTTCACCCCATGGATATCAAGCATGCACATATCTGCTTAATCTGACATAACCCTTGCCCAACCAATCAACATTCTATATGTACCCCTCCGCGAGAGATCAGCAATCCTTGCATGAAAGGTTTATCATGTCTAGCTTCAGGCTCCTATATCGAGGTTGCATCACAACTGTACTTTCCAAGGCCTCTGGTTGTTACTTCAGGCACATCACATCCAACTCCGCCCACGGTTATCTTTCCAAGACCTATGGTTGATGGTGTATTACATCTCACCCATGACCCCCCATTCCTTGCCCTTCCGGCATTTGGTACTTTTTATCTATTTTCAACTCTCTGTACATTTCAAGTGCCCAGCAATTACAGTTGCACCTAGTCCATATATTAAAGTGTGTACCCCGCTATATATCCCATGTATTACAATCTTTTAATGCTCGTAGGACATAAAACTTATAAAAAACAACCAATTTGACCAGAAATACCGAGAACAACAAACATTCATCAAACATATGTTGTAACCCCGTCATTGTAGCTTACCACCAAAGCATAGTGCTGAAGACACTAAGACGAGCCTTA--CTCCA
#=GS NC_006922-trnPtrnF AC NC_006922-trnPtrnF
#=GS NC_006922-trnPtrnF DE NC_006922-trnPtrnF <unknown description>
NC_009683-trnP AGA-TAGTTTAAACA-AAACACTGGCTTTGGATGCCAGCAATAGGTCACCACCTTCTTTTG-------------------------------------------------------------------------------------------------------------------------------------------------------------------------------------------------------------------------------------------------------------------------------------------------------------------------------------------------------------------------------------------------------------------------------------------------------------------------------------------------------------------------------------------------------------------------------------------------------------------------------------------------------------------------------------------------------------------------------------------------------------------------------------------------------------------------------------------------------------------------------------------
#=GS NC_009683-trnP AC NC_009683-trnP
#=GS NC_009683-trnP DE NC_009683-trnP <unknown description>
NC_009683-trnF -----------------------------------------------------------------------------------------------------------------------------------------------------------------------------------------------------------------------------------------------------------------------------------------------------------------------------------------------------------------------------------------------------------------------------------------------------------------------------------------------------------------------------------------------------------------------------------------------------------------------------------------------------------------------------------------------------------------------------------------------------------------------------------------------------------------------------------------------------------------------------------------------TTGTAGCTTAATTT-AAAGCCTAGTGTTGAAAACACTAAAACGAGCCAAACGCTCCA
#=GS NC_009683-trnF AC NC_009683-trnF
#=GS NC_009683-trnF DE NC_009683-trnF <unknown description>
//
# STOCKHOLM 1.0
#=GF SQ 3
NC_006922-trnTtrnP TAGCTTAAACACC--ATAGAGCGTTAGTTTTGTAAACTAAAGACGGGAACACCCGCA-GATCATCAAAAGAGGACTATAAGCCCGATCCCTGGCCCCCAAAGCCAACATTTTAACTAAACTA
#=GS NC_006922-trnTtrnP AC NC_006922-trnTtrnP
#=GS NC_006922-trnTtrnP DE NC_006922-trnTtrnP <unknown description>
NC_009683-trnT --GCTTAAGCTCCTAATAAAGCATTAGACTTGTAAAGTAAAGACGGG-ACACCCCTAAGATCA-----------------------------------------------------------
#=GS NC_009683-trnT AC NC_009683-trnT
#=GS NC_009683-trnT DE NC_009683-trnT <unknown description>
NC_009683-trnP -----------------------------------------------------------------------------------------------------------------------CTT
#=GS NC_009683-trnP AC NC_009683-trnP
#=GS NC_009683-trnP DE NC_009683-trnP <unknown description>
//
# STOCKHOLM 1.0
#=GF SQ 3
NC_013836-trnAtrnN GCAAGACCATATCTTACATCAAT-GAATGCAAATCAACCACTTTAATTAAGCTAAATCCTCACTAGATTGGTGGGCTCCACCCCCACGAAACTTTAGTTAACAGCTAAACACCCTAATCAA-
#=GS NC_013836-trnAtrnN AC NC_013836-trnAtrnN
#=GS NC_013836-trnAtrnN DE NC_013836-trnAtrnN <unknown description>
NC_014703-trnA -CAAGACCATATCTTACATCAATTGAATGCAAATCAACCACTTTAATTAAGCTAAATCCTCA------------------------------------------------------------
#=GS NC_014703-trnA AC NC_014703-trnA
#=GS NC_014703-trnA DE NC_014703-trnA <unknown description>
NC_014703-trnN -------------------------------------------------------------ACTAGATTGGTGGGCTCCACCCCCACGAAACTTTAGTTAACAGCTAAACACCCTAATCAAC
#=GS NC_014703-trnN AC NC_014703-trnN
#=GS NC_014703-trnN DE NC_014703-trnN <unknown description>
//
# STOCKHOLM 1.0
#=GF SQ 3
NC_013836-trnWtrnA AGGTTAACCTAGACCAAGAGCCTTCAAAGCCCTAAGCAAGTACAATATACTTAACTCCTGATTAAGGATTGCAAGACCATATCTTACATCAA-TGAATGCAAATCAACCACTTTAATTAAGC
#=GS NC_013836-trnWtrnA AC NC_013836-trnWtrnA
#=GS NC_013836-trnWtrnA DE NC_013836-trnWtrnA <unknown description>
NC_014703-trnW AGGTTAACCTAGACCAAGAGCCTTCAAAGCCCTAAGCAAGTACAATATACTTAACTCCTGAT------------------------------------------------------------
#=GS NC_014703-trnW AC NC_014703-trnW
#=GS NC_014703-trnW DE NC_014703-trnW <unknown description>
NC_014703-trnA ------------------------------------------------------------AT-AAGGATTGCAAGACCATATCTTACATCAATTGAATGCAAATCAACCACTTTAATTAAGC
#=GS NC_014703-trnA AC NC_014703-trnA
#=GS NC_014703-trnA DE NC_014703-trnA <unknown description>
//
# STOCKHOLM 1.0
#=GF SQ 3
NC_014347-atp8trnK TAAACTTAAAATTAAATAAAATAAAAATATTATTCAATTCATAGGAGAAACTTGATAAATTCGTTAAAAGAAAATTTTTCTATAGGTAACTTAAGAGGTTACAGCTT-TAATCAGCCATT-
#=GS NC_014347-atp8trnK AC NC_014347-atp8trnK
#=GS NC_014347-atp8trnK DE NC_014347-atp8trnK <unknown description>
NC_012571-atp8 TAAACTTAAAATAATAAATAATATGAATAATAACCAGTTTATAGGAGAAATTTGATATATT------------------------------------------------------------
#=GS NC_012571-atp8 AC NC_012571-atp8
#=GS NC_012571-atp8 DE NC_012571-atp8 <unknown description>
NC_012571-trnK --------------------------------------------------------------GTTAAAAGAAATATTTTCTGTAAATAACTTAAGAGGTTACTGCTTCTACTCAGCCATTT
#=GS NC_012571-trnK AC NC_012571-trnK
#=GS NC_012571-trnK DE NC_012571-trnK <unknown description>
//
# STOCKHOLM 1.0
#=GF SQ 3
NC_014347-trnKcox2 TAAAAGAAAATTTTTCTATAGGTAACTTAAGAGGTTACAGCTT-TAATCAGCCATTTAACGTTTAATTTTTTAATCTAAAAACACTGATTGGTATAAATCTATGATTAATTCCACAAATTT-
#=GS NC_014347-trnKcox2 AC NC_014347-trnKcox2
#=GS NC_014347-trnKcox2 DE NC_014347-trnKcox2 <unknown description>
NC_012571-trnK --AAAGAAATATTTTCTGTAAATAACTTAAGAGGTTACTGCTTCTACTCAGCCATTTAACGAT-----------------------------------------------------------
#=GS NC_012571-trnK AC NC_012571-trnK
#=GS NC_012571-trnK DE NC_012571-trnK <unknown description>
NC_012571-cox2 --------------------------------------------------------------TTAATTTTTTAATCTTAATACTCTAATAGGTATAAAACTATGATTAATACCACAAATTTC
#=GS NC_012571-cox2 AC NC_012571-cox2
#=GS NC_012571-cox2 DE NC_012571-cox2 <unknown description>
//
# STOCKHOLM 1.0
#=GF SQ 3
NC_015076-nad1trnq TTCGTCGTC-TGACACCTT-TCCTTCATTGTCAGCACTGCCGCACTTCCCCCTCAATTTAGGAGATTA-GAAAGCCGGGATTTGAACC-CAGCCCGCAGAGATCAAAACTCTGAGTGCTCCCGCTA-
#=GS NC_015076-nad1trnq AC NC_015076-nad1trnq
#=GS NC_015076-nad1trnq DE NC_015076-nad1trnq <unknown description>
NC_023228-nad1 TTCGTGATAGTAAC-CCTAATAATTC-TAGTTATAACAGCAGGTATTCCTCC---------------------------------------------------------------------------
#=GS NC_023228-nad1 AC NC_023228-nad1
#=GS NC_023228-nad1 DE NC_023228-nad1 <unknown description>
NC_023228-trnq ----------------------------------------------------------------AATAGGAAAGG-AGGATTCGAACCTCAACTT-AAGAGATCAAAACTCTTTGTGCACTCCATAA
#=GS NC_023228-trnq AC NC_023228-trnq
#=GS NC_023228-trnq DE NC_023228-trnq <unknown description>
//
# STOCKHOLM 1.0
#=GF SQ 3
NC_015076-trnqtrni GGATTTGAACC-CAGCCCGCAGAGATCAAAACTCTGAGTGCTCCCGCTA-CACCACTCTCTGAATTGTTACCGCCAGGCTCTGCCCCGCCCGGACGTCCTCCCTTTCTGGTGATTAATATATACTATGTATTTACACCATAAATTTATTTCAGGTACTATCAAGAAACCATTAATACTAAGAAACACCAGGTACCCTATAAGATTTATCAACTTAGTGTGGAATAAATGAATATTTGATCATTAATCCCCATAATCTTATATGAATGCATATTACTCTCTATCAACATCCCTAATTCTACAAATATAATGCGCAGTAAGAAATCAGCAACCCATATCTAATTGCATATCATGAATGATAGGGTCAGGGACTTACGGTGTGGGGGTTACACAGAATGAACTATTACTGGCATCTGGTTCCTATTTCAGGGCCATACTAGTATATTCCCCCATCAACTGAATTAAATTTGCATAAGTTAATGGTGTAGGACTAACGGTTCTTTACTCCCCATGCCAAGCGTTCTCTATGCGACATCTGGTTCTTTTTATTTCCGGGTCACTTTCAAATTGCATTTGGCGACTCCTTCCTAATGTTATTAGCGAAGGTGGCACTACACTTTGCCTGAGTAAACAACTGTAACACTCTATAGACTAAAATAGAAGACTTGCATAAGTAATATCAAGTACATAAGGTTATTCCTTAATCATCTATCTACTCGTAGAATGCCCCGGGGTGTATGGTTAAAGGAATTTGCTCGGCAAACCCCCCCTACCCCCCCTTAATCCGAAAGAACTTTGTTGTCTCCTGTCAAACCCCTAAACCAGGAAAAATTCAGACAGATCGTCACTGGGTTAAAATGTGAAATGAAGGTATGTGAGTATAATAATATAAAAAAATTCATGCCCAAAGCCCCCTCTTTACCTGCAATTCTTCGGCCGAACCCCCCCCATTTTCCCCCTTGGGCCGAAGGATTCTTGTTTAAGGCGGAACTGTGCCTGACCGCTTAAGGGGCACTTTGATAGAGTGACTAAAGGGGGTTGA-A--CT-
#=GS NC_015076-trnqtrni AC NC_015076-trnqtrni
#=GS NC_015076-trnqtrni DE NC_015076-trnqtrni <unknown description>
NC_023228-trnq -GATTCGAACCTCAACTTA-AGAGATCAAAACTCTTTGTGCACTCCATAACACTATTTCCT--------------------------------------------------------------------------------------------------------------------------------------------------------------------------------------------------------------------------------------------------------------------------------------------------------------------------------------------------------------------------------------------------------------------------------------------------------------------------------------------------------------------------------------------------------------------------------------------------------------------------------------------------------------------------------------------------------------------------------------------------------------------------------------------------------------------------------------------------------------------------------------------------------------------------------------------------------------------------------------------------------------------------
#=GS NC_023228-trnq AC NC_023228-trnq
#=GS NC_023228-trnq DE NC_023228-trnq <unknown description>
NC_023228-trni ------------------------------------------------------------------------------------------------------------------------------------------------------------------------------------------------------------------------------------------------------------------------------------------------------------------------------------------------------------------------------------------------------------------------------------------------------------------------------------------------------------------------------------------------------------------------------------------------------------------------------------------------------------------------------------------------------------------------------------------------------------------------------------------------------------------------------------------------------------------------------------------------------------------------------------------------------------------------------------------------------------------------GGAGCTATGTCTGAA---TAAAGAGTCACTTTGATAGAGTGAAGCACGTAGATGAAAACCCTA
#=GS NC_023228-trni AC NC_023228-trni
#=GS NC_023228-trni DE NC_023228-trni <unknown description>
//
# STOCKHOLM 1.0
#=GF SQ 3
NC_023223-trnHtrnS1 TTTAACACAAAACATTAGATTGTGGTTCTAAAAATAGAGGTTAAATTCCTCTTATCCA-CCGAAAGAGGCCCGA-GGCAGTAAGGACTGCTAATCCTTATAACCACAGTTAAACTCCGTGG
#=GS NC_023223-trnHtrnS1 AC NC_023223-trnHtrnS1
#=GS NC_023223-trnHtrnS1 DE NC_023223-trnHtrnS1 <unknown description>
NC_023222-trnH TTTAACACAAAACATTAGATTGTGGTTCTAAAAATAGAGGTTAAACTCCTCTTATCCA-CC------------------------------------------------------------
#=GS NC_023222-trnH AC NC_023222-trnH
#=GS NC_023222-trnH DE NC_023222-trnH <unknown description>
NC_023222-trnS1 -------------------------------------------------------CCAGCCGAAAGAGGCCCGACGGCAGTAAGGATTGCTAATCCCTATTTCCATGGTTAAACTCCATGG
#=GS NC_023222-trnS1 AC NC_023222-trnS1
#=GS NC_023222-trnS1 DE NC_023222-trnS1 <unknown description>
//
# STOCKHOLM 1.0
#=GF SQ 3
NC_023223-trnS1trnL1 -C-GA-GGCAGTAAGGACTGCTAATCCTTATAACCACAGTTAAACTCCGTGGCTCATTCACCCAGCTTCTAAAGGATAATAGTTCATCCGTTGGTCTTAGGAACCAAAAACTCTTGGTGCAAC-
#=GS NC_023223-trnS1trnL1 AC NC_023223-trnS1trnL1
#=GS NC_023223-trnS1trnL1 DE NC_023223-trnS1trnL1 <unknown description>
NC_023222-trnS1 CCCGACGGCAGTAAGGATTGCTAATCCCTATTTCCATGGTTAAACTCCATGGCTCATTCA----------------------------------------------------------------
#=GS NC_023222-trnS1 AC NC_023222-trnS1
#=GS NC_023222-trnS1 DE NC_023222-trnS1 <unknown description>
NC_023222-trnL1 ----------------------------------------------------------CAGCC-GCTTCTAAAGGATAATAGTTCATCCGTTGGTCTTAGGAACCAAAAACTCTTGGTGCAACT
#=GS NC_023222-trnL1 AC NC_023222-trnL1
#=GS NC_023222-trnL1 DE NC_023222-trnL1 <unknown description>
//
# STOCKHOLM 1.0
#TDRL
#=GF SQ 3
NC_005144-cobtrnT TATTTCTT-GTATTCATCCCAATAGCAGGATGAGTTGAAAATAAAATAATTGAATCTAATTGCCCTAGTAGCTTAGACTAAAGCACCGGTCTTGTAAGCCG-GAGATTGAAGGTTAAA-ACC
#=GS NC_005144-cobtrnT AC NC_005144-cobtrnT
#=GS NC_005144-cobtrnT DE NC_005144-cobtrnT <unknown description>
NC_005298-cob CACTT---------------------------------------------------------------------------------------------------------------------
#=GS NC_005298-cob AC NC_005298-cob
#=GS NC_005298-cob DE NC_005298-cob <unknown description>
NC_005298-trnT ---TTATAAGGATTCAACCTAATACCACAAAT-GT-GATAAT--AATAA--GAATCTCGCT-T-C-AGTAGCTTAAA-TAAAGCATCGATCTTGTAAGTCGAAAGCCGGGTTCTTAAATTAC
#=GS NC_005298-trnT AC NC_005298-trnT
#=GS NC_005298-trnT DE NC_005298-trnT <unknown description>
//
# STOCKHOLM 1.0
#=GF SQ 3
NC_005144-nad1trnI TTAGTTATTTGACACATAGCCCTTCCAATTGCCATAGCAGGACTTCCACCCCAAAC--TTAAGGGTACTGGAA--ATA-TGCCTGAATATTAAAGGGCC-ACTTTGATAGAGTGGATAATAAGGGTTAAACT
#=GS NC_005144-nad1trnI AC NC_005144-nad1trnI
#=GS NC_005144-nad1trnI DE NC_005144-nad1trnI <unknown description>
NC_005298-nad1 CTATTGATCTGTAACTTATCTCTAATTACAGCACTAGCCGGACT-CC-CCCCAAACAATTAA----------------------------------------------------------------------
#=GS NC_005298-nad1 AC NC_005298-nad1
#=GS NC_005298-nad1 DE NC_005298-nad1 <unknown description>
NC_005298-trnI -------------------------------------------------------------------CTGGAAGAATCGTGCCCGAATGTCCCAGGGGGTATTTTGATAGAATACACCATGAGGGTTAAAGC
#=GS NC_005298-trnI AC NC_005298-trnI
#=GS NC_005298-trnI DE NC_005298-trnI <unknown description>
//
# STOCKHOLM 1.0
#=GF SQ 3
NC_005144-nad2trnW -TTACCACCACTGGCACACTCATACTATTACCTTTGACCCCAACAATGACAACAATGCTCTAAGAACTTAGGATAGCATTAAGACCAAAAGCCTTCAAAGCTTTAAGCAGGAGTGAAAAT--
#=GS NC_005144-nad2trnW AC NC_005144-nad2trnW
#=GS NC_005144-nad2trnW DE NC_005144-nad2trnW <unknown description>
NC_005298-nad2 GTTGCAACAAC---------------------------------------------------------------------------------------------------------------
#=GS NC_005298-nad2 AC NC_005298-nad2
#=GS NC_005298-nad2 DE NC_005298-nad2 <unknown description>
NC_005298-trnW ------------------------------------------------------------------CTTAGGATAAGAGC-AGACCTAAAACCTTCAAAGTTTTAAGCAGGGGTGGAAATCC
#=GS NC_005298-trnW AC NC_005298-trnW
#=GS NC_005298-trnW DE NC_005298-trnW <unknown description>
//
# STOCKHOLM 1.0
#=GF SQ 3
NC_005144-nad3trnR TTTTATTAACCCTCGGCCTAATTTACGAATGACTTCAAGGCGGC-CTTGAATGAGCTGAATAGATGGTTAGTCCAAGA-AAGATTACTGATTTCGACTTAGTAGATTATGGTTAAAGTCCA
#=GS NC_005144-nad3trnR AC NC_005144-nad3trnR
#=GS NC_005144-nad3trnR DE NC_005144-nad3trnR <unknown description>
NC_005298-nad3 CTT--GTAACACTAGGCTTCGCCTATGAATGA-GTCAAGGGGGGACTAGAGTGGGCCGAGTAG----------------------------------------------------------
#=GS NC_005298-nad3 AC NC_005298-nad3
#=GS NC_005298-nad3 DE NC_005298-nad3 <unknown description>
NC_005298-trnR -------------------------------------------------------------AGACTATTAGTATAATTTAAGACACCTGACTTCGACTCAGACCCTCATGGTTAAAATCCA
#=GS NC_005298-trnR AC NC_005298-trnR
#=GS NC_005298-trnR DE NC_005298-trnR <unknown description>
//
# STOCKHOLM 1.0
#=GF SQ 3
NC_005144-nad6trnE AGCTACAGCAACAAGA-CCAAGAACCAACCCAATTAAAAATAAAAAAATGAAATAAG-TCACAATTTCTACCCGGATTTTAACCGAGACCAATGACTTGAAAAACCACCGCTGTTATTCAA-
#=GS NC_005144-nad6trnE AC NC_005144-nad6trnE
#=GS NC_005144-nad6trnE DE NC_005144-nad6trnE <unknown description>
NC_005298-nad6 AGATACACCCAAAACACCCAACAA-CAGCACCGCTAAAA-GAGAATAATTAAGTAAGTTCATAAATCTTATAAGGATTCAACCTAATACCACAAATGTGATAA-------------------
#=GS NC_005298-nad6 AC NC_005298-nad6
#=GS NC_005298-nad6 DE NC_005298-nad6 <unknown description>
NC_005298-trnE -----------------------------------------------------------CATAGTTTTTACCCAGATTTAAACTGAGACCGATGATATGAAAAACCACTGATGTAATTCAAC
#=GS NC_005298-trnE AC NC_005298-trnE
#=GS NC_005298-trnE DE NC_005298-trnE <unknown description>
//
# STOCKHOLM 1.0
#=GF SQ 3
NC_005144-trnItrnQ GAATATTAAAGGGC-CACTTTGATAGAGTGGATAATAAGGGTTAAACTCCCTTTGTTTC--CTAGAAAGAAGGGACTTGAACCCATCCTCAAGAGATCAAAACTCTTGGTGCTTCCACTA-
#=GS NC_005144-trnItrnQ AC NC_005144-trnItrnQ
#=GS NC_005144-trnItrnQ DE NC_005144-trnItrnQ <unknown description>
NC_005298-trnI -AATGTCCCAGGGGGTATTTTGATAGAATACACCATGAGGGTTAAAGCCCCTCCGCTTCTTCTA---------------------------------------------------------
#=GS NC_005298-trnI AC NC_005298-trnI
#=GS NC_005298-trnI DE NC_005298-trnI <unknown description>
NC_005298-trnQ --------------------------------------------------------------TAGAAAGAAGGGGGTTGAACCCTTTCCGAAGAACTCAAAACTCTCAGTGCTTCCATTAC
#=GS NC_005298-trnQ AC NC_005298-trnQ
#=GS NC_005298-trnQ DE NC_005298-trnQ <unknown description>
//
# STOCKHOLM 1.0
#=GF SQ 3
NC_005144-trnKatp8 ACAGGGA--ATAGCGTTAGCCTTTTAAGCTAAAGAATGGTGACTCCCAACCACCCATAGTGACATGCCTCAATTAAACCCCGCCCCATGACTTGCCATT-TTATTATTCTCTTGACTAATATT-
#=GS NC_005144-trnKatp8 AC NC_005144-trnKatp8
#=GS NC_005144-trnKatp8 DE NC_005144-trnKatp8 <unknown description>
NC_005298-trnK -CTGAAATGACAGCACTGGCCTTTTAAGCCAGA-AATGGTGGCTCACAATCACCCTTAAT-AGATGCCGCA-----------------------------------------------------
#=GS NC_005298-trnK AC NC_005298-trnK
#=GS NC_005298-trnK DE NC_005298-trnK <unknown description>
NC_005298-atp8 -------------------------------------------------------------ACATGCCGCAGCTGAACCCAGACCCTTGATTTATAATCCTTATCGT-CGCATGGGTCGCCTTT
#=GS NC_005298-atp8 AC NC_005298-atp8
#=GS NC_005298-atp8 DE NC_005298-atp8 <unknown description>
//
# STOCKHOLM 1.0
#=GF SQ 3
NC_005144-trnPtrnF GGAGAGTTTAACTCCTATCCTTGGCTCCCAAAGCTAAGATTTTA-ATTA-AACTACCCCGTG-C--TA-ACGCAC-A-C-CAAAAA--AATTC-T-AAAACC-TGCGGGTATGTACTATAATACATACTATGTATTATCTTACATAAGTTATGTATACCGGGACACATTGTGTAAAACAGTACATTTCCTTGTTTGAAC-AG-ACAAA-ACTCAATAATTCAACATAAATCCTGCAAAAGTAGTTAATGTGCAGTACCTTACATATTAACCCGATCAAGAAATTTAATTACAATCTATAAAGAAATAAACCATATTGTTTGGTAATAATAACGGATGTGGACATATAATACACAAATCGTTATCAACATGAACTCCTATTAACGTAAAGAAATAGCTTGTCTCGACATAACTTATCATACCCATATTCATCGAAGTCCCCACATCCTTGCCAATATTAATTAAATTTGTAATAAGAAACCAGCAACGGTGATATCAGGTGAAATCGTTTATTGAACGATCAGGGGCAATAATAGTAGGGGTTGCACAGAGTGAACTAGTCCTCGTAGCTTAA-ATTAAAGCATGGCACTGAAGATG-CTAAAATGAGCCCTCATAAGC
#=GS NC_005144-trnPtrnF AC NC_005144-trnPtrnF
#=GS NC_005144-trnPtrnF DE NC_005144-trnPtrnF <unknown description>
NC_005298-trnP AGA-A-TTAAACTCCCACCCCCGGCCCCCAAAGCCGGGATCCTCTATTAGAAC-ACCCTCTGACAATATATGTACTAATGCATACATGCATACATGCATATTTTGCATGTATGTACTA-G-TACATATTATGCATAATTTTGCAT--GT-ATG--TACTAGTACATATTATGCATAA---T---TTTGCATGTATGTACTAGTACATATTATGCATAATTTTACATGTAT-GT--ACTAGTACATATTATGCATAATTTTACATGT----------------------------------------------------------------------------------------------------------------------------------------------------------------------------------------------------------------------------------------------------------------------------------------------------------------------------------------------------------------
#=GS NC_005298-trnP AC NC_005298-trnP
#=GS NC_005298-trnP DE NC_005298-trnP <unknown description>
NC_005298-trnF -----------------------------------------------------------------------------------------------------------------------------------------------------------------------------------------------------------------------------------------------------------------------------------------------------------------------------------------------------------------------------------------------------------------------------------------------------------------------------------------------------------------------------------------------------------------------------------GTAGCTTAACACTAA-GCATGACATTGAAAATGTCAAGAAGGCGCTTTAAAACGC
#=GS NC_005298-trnF AC NC_005298-trnF
#=GS NC_005298-trnF DE NC_005298-trnF <unknown description>
//
# STOCKHOLM 1.0
#=GF SQ 3
NC_005144-trnQtrnM GGACTTGAACCCATCCTCAAGAGATCAAAACTCTTGGTGCTTCCACTACACCACTTCCTA-GTAAAGTCAGCTAATAAAGCTCTCGGGCCCATACCCCAAGAATGTTGGTTAAAATCC-T
#=GS NC_005144-trnQtrnM AC NC_005144-trnQtrnM
#=GS NC_005144-trnQtrnM DE NC_005144-trnQtrnM <unknown description>
NC_005298-trnQ GGGGTTGAACCCTTTCCGAAGAACTCAAAACTCTCAGTGCTTCCATTACACCACCTTCTA------------------------------------------------------------
#=GS NC_005298-trnQ AC NC_005298-trnQ
#=GS NC_005298-trnQ DE NC_005298-trnQ <unknown description>
NC_005298-trnM ----------------------------------------------------------TAAGTAAAGTCAGCTAATAAAGCTCTTGGGCCCATGCCCCTAGTATGTCGGTTAAAGTCCTT
#=GS NC_005298-trnM AC NC_005298-trnM
#=GS NC_005298-trnM DE NC_005298-trnM <unknown description>
//
# STOCKHOLM 1.0
#=GF SQ 3
NC_005144-trnS1trnL1 CATGAAGCATT--AAGAACTGCTAATTCCTTAATTCCAAAGTTAAAATCCTTGGCTCCCTC-AAGTCTTTAAAGGATAATAGATCATCCATTGGTCTTAGGAACCAAAAACTCTTGGTGCAAC-
#=GS NC_005144-trnS1trnL1 AC NC_005144-trnS1trnL1
#=GS NC_005144-trnS1trnL1 DE NC_005144-trnS1trnL1 <unknown description>
NC_005298-trnS1 -A-GACGTATTCCATGAGTTGCTAGCCCTTTTGAACCACGGTTGAAGCCCGTGGCCCCTTCGAA------------------------------------------------------------
#=GS NC_005298-trnS1 AC NC_005298-trnS1
#=GS NC_005298-trnS1 DE NC_005298-trnS1 <unknown description>
NC_005298-trnL1 ---------------------------------------------------------------------TAAAGGATAATAGCACATCCATTGGCCTTAGGAGTCAAAAATTCTTGGTGCAACC
#=GS NC_005298-trnL1 AC NC_005298-trnL1
#=GS NC_005298-trnL1 DE NC_005298-trnL1 <unknown description>
//
# STOCKHOLM 1.0
#=GF SQ 3
NC_005144-trnWtrnA -TAGCATTAAGACCAAAAGCCTTCAAAGCTTTAAGCAGGAGTGAAAATCTCCTAGTTTTTGA-TAAGGCTTACGGGACTCTAACCCATATTTTATGAATGCAACTCAAACGCTTTAATTAAG-
#=GS NC_005144-trnWtrnA AC NC_005144-trnWtrnA
#=GS NC_005144-trnWtrnA DE NC_005144-trnWtrnA <unknown description>
NC_005298-trnW ATAAGAGCA-GACCTAAAACCTTCAAAGTTTTAAGCAGGGGTGGAAATCCCCTAGCCTTTGACTAA---------------------------------------------------------
#=GS NC_005298-trnW AC NC_005298-trnW
#=GS NC_005298-trnW DE NC_005298-trnW <unknown description>
NC_005298-trnA ---------------------------------------------------------------TAAGACCTGCAAGACTTTATCTTGCATAATCTGAATGCAACCCAGATACTTTAATTAAGA
#=GS NC_005298-trnA AC NC_005298-trnA
#=GS NC_005298-trnA DE NC_005298-trnA <unknown description>
//
# STOCKHOLM 1.0
#=GF SQ 3
NC_009689-cox2trnD ATTACATTAGAAATTATTAATATAAAATCATTTATTAAATGATT-AACAATAATAAATTAATAAGAAAAGTTAGTTAATTTATAACCTAAAGTTGTCAACTTTAAATTACT-T-TTCAGTACTTT
#=GS NC_009689-cox2trnD AC NC_009689-cox2trnD
#=GS NC_009689-cox2trnD DE NC_009689-cox2trnD <unknown description>
NC_007895-cox2 ATTACTTTAGAAATTGTAAATATAGAGTATTTTATTAAATGATTAAACCA-AATAAACTAATTTTAAAAGT-A---AACATAT-A--TAAATTT-TCTATTTTTAATAAATAAATT-A-TACTT-
#=GS NC_007895-cox2 AC NC_007895-cox2
#=GS NC_007895-cox2 DE NC_007895-cox2 <unknown description>
NC_007895-trnD -----------------------------------------------------------------AAAAGTTAGTTAATATATAACATAAAATTGTCAATCTTAAATAACTATATTCA-TAGTAC
#=GS NC_007895-trnD AC NC_007895-trnD
#=GS NC_007895-trnD DE NC_007895-trnD <unknown description>
//
# STOCKHOLM 1.0
#=GF SQ 3
NC_009689-nad3trnS1 TATTAATTTTACTTCTTGGACTTTATCATGAATGAAATCAAGGATCATTAAATTGACTATAAAAGTAATTAAAATTTTTTTTAAAAAGAAGCTGCTAACTTTTTTTTGAGCA--T-TT--TG--A-A
#=GS NC_009689-nad3trnS1 AC NC_009689-nad3trnS1
#=GS NC_009689-nad3trnS1 DE NC_009689-nad3trnS1 <unknown description>
NC_007895-nad3 TA--A-TTTTACTTATAGGGCTGCTCCACGAATGAAACCAAGGCTCTTTAAACTGA--ATAAAA---------------------------------------------------------------
#=GS NC_007895-nad3 AC NC_007895-nad3
#=GS NC_007895-nad3 DE NC_007895-nad3 <unknown description>
NC_007895-trnS1 ---------------------------------------------------------------------------------TAAAATAAAGCTGCTAACTTTATTTTGAGCAGCTCATACTGTTCTA
#=GS NC_007895-trnS1 AC NC_007895-trnS1
#=GS NC_007895-trnS1 DE NC_007895-trnS1 <unknown description>
//
# STOCKHOLM 1.0
#=GF SQ 3
NC_009689-rrnStrnM -TATTAAACCTAACATATATTATCTAATAAAA-ACTAATATTATAACCAGAATCAAATTA-ATTAATAA-AAAGATTTTTAAAAATCTATTTTTGGGGTATGAACCCAATAGCTTACA-T-TTAG--
#=GS NC_009689-rrnStrnM AC NC_009689-rrnStrnM
#=GS NC_009689-rrnStrnM DE NC_009689-rrnStrnM <unknown description>
NC_007895-rrnS ATAATATATAT-TTAT-TATTGACCAATTAAACACTAAT-T-AT-ACC----TCAATTTATATT-ATAA----------------------------------------------------------
#=GS NC_007895-rrnS AC NC_007895-rrnS
#=GS NC_007895-rrnS DE NC_007895-rrnS <unknown description>
NC_007895-trnM ------------------------------------------------------------------TAATAAAGAAATC-ATATATTTATTTTCGGGGTATGAACCCAATAGCTTAAAGTTTTAGCT
#=GS NC_007895-trnM AC NC_007895-trnM
#=GS NC_007895-trnM DE NC_007895-trnM <unknown description>
//
# STOCKHOLM 1.0
#=GF SQ 3
NC_009689-trnDatp8 AAAGTTAGTTAATT-TATA-ACCTA-AAGTTGTCAACTTTAAATTACT-T-TTCAGTACTTTTCTATGCCACAATTATCACCTATTAATTGAATTTTTTTATTCTCTTTTTTTTGATTTATAAT-
#=GS NC_009689-trnDatp8 AC NC_009689-trnDatp8
#=GS NC_009689-trnDatp8 DE NC_009689-trnDatp8 <unknown description>
NC_007895-trnD ----TTAGTTAATA-TATA-ACATA-AAATTGTCAATCTTAAATAACTATATTCA-TAGTACTTTTTACCACTATAA------------------------------------------------
#=GS NC_007895-trnD AC NC_007895-trnD
#=GS NC_007895-trnD DE NC_007895-trnD <unknown description>
NC_007895-atp8 --------TTAAAAGTAAACATATATAAATTTTCTATTTTTAATAAATAAATT-A-TACTTTTATATGCCTCAATTATCCCCTATTAATTGAATTTTTCTATTTTTCACATTCTGATCTATTTTA
#=GS NC_007895-atp8 AC NC_007895-atp8
#=GS NC_007895-atp8 DE NC_007895-atp8 <unknown description>
//
# STOCKHOLM 1.0
#=GF SQ 3
NC_009689-trnFnad5 ATTATTATTTTTAATTACCTTAACACCTTCAACGTTACGCTCTA-TTTAAGCTACTTAGAT-TAAA-TAAATATA-A-TAAT-AACTATAAATAAAATTAAATTAA-TAT-TAAAAACTAAAC-TTAC
#=GS NC_009689-trnFnad5 AC NC_009689-trnFnad5
#=GS NC_009689-trnFnad5 DE NC_009689-trnFnad5 <unknown description>
NC_007895-trnF -TAAAGGTTATTAACCACCTTAATATCTTCAGCATTATGCTCTAATTTAAGCTATTTAAAT-------------------------------------------------------------------
#=GS NC_007895-trnF AC NC_007895-trnF
#=GS NC_007895-trnF DE NC_007895-trnF <unknown description>
NC_007895-nad5 -----------------------------------TAAGATATACTTTTACATGTTTATATATACATTATATATACATTAATAAACT-TA-TTAAAATAAAAATAATTATATAACAATTTAATAGTAC
#=GS NC_007895-nad5 AC NC_007895-nad5
#=GS NC_007895-nad5 DE NC_007895-nad5 <unknown description>
//
# STOCKHOLM 1.0
#=GF SQ 3
NC_009689-trnGtrnE --ATTTAAAATTTTAAACCTTTTGCTTGGAAAACAAATATACTATAAATATACTAATAAAATATTATTCTTA-ATATAA-TATATTA-ATATCCCTAGAA-ATTGAAAATCTCTTGTGC-AC-A-TACAC--
#=GS NC_009689-trnGtrnE AC NC_009689-trnGtrnE
#=GS NC_009689-trnGtrnE DE NC_009689-trnGtrnE <unknown description>
NC_007895-trnG TTATTTAATATTTTAAACCCTTTGTTTGGAAAACAAACATACTTTT--TATACTAATAAAGTA-TATACATATATATAACAATCT-----------------------------------------------
#=GS NC_007895-trnG AC NC_007895-trnG
#=GS NC_007895-trnG DE NC_007895-trnG <unknown description>
NC_007895-trnE ----------------------------------------------------------------------TATTTTTAA-TATCTAAGATATTC-TAAAAGATTGAAAATCTAATGTGCTAGTATTACACTA
#=GS NC_007895-trnE AC NC_007895-trnE
#=GS NC_007895-trnE DE NC_007895-trnE <unknown description>
//
# STOCKHOLM 1.0
#=GF SQ 3
NC_009689-trnMtrnC ATTTTTAAAAATCTATTTTTGGGGTATGAACCCAATAGCTTACA-TT-TAGCTTACTTTATT-AAGTTTTAACATAAT-ATGTATCCATGAATTTGCAATTCATTATTTTTAAATTAAACTAC-
#=GS NC_009689-trnMtrnC AC NC_009689-trnMtrnC
#=GS NC_009689-trnMtrnC DE NC_009689-trnMtrnC <unknown description>
NC_007895-trnM AATCATATAT-T-TATTTTCGGGGTATGAACCCAATAGCTTAAAGTTTTAGCTGACTTTATTTA------------------------------------------------------------
#=GS NC_007895-trnM AC NC_007895-trnM
#=GS NC_007895-trnM DE NC_007895-trnM <unknown description>
NC_007895-trnC ---------------------------------------------------------------AAACTTCAATATATTAATATATCCCCAAATCTGCAATTTGTTATTTT-AATTTAAACTATA
#=GS NC_007895-trnC AC NC_007895-trnC
#=GS NC_007895-trnC DE NC_007895-trnC <unknown description>
//
# STOCKHOLM 1.0
#=GF SQ 3
NC_009689-trnPnad1 AATCATTTTTATTTGATCAATAACTTCCAATGTTATTATTTT-ATTTTAAACTATTTTCTATTACAAATTTAAAAATCTAA-CAATTATAATTATTAATATAATAATACATAAAACAGAAG-
#=GS NC_009689-trnPnad1 AC NC_009689-trnPnad1
#=GS NC_009689-trnPnad1 DE NC_009689-trnPnad1 <unknown description>
NC_007895-trnP -ATAAGTATTCCTTAATCACCAACTTCCAATGTTAATATTTTAATTTTAAACTATTTTTT--------------------------------------------------------------
#=GS NC_007895-trnP AC NC_007895-trnP
#=GS NC_007895-trnP DE NC_007895-trnP <unknown description>
NC_007895-nad1 -------------------------------------------------------------TTATATATTCAA-AATATAAGCCAATATCACTAAAAACATTAAAATATTCAATACTCTTGG
#=GS NC_007895-nad1 AC NC_007895-nad1
#=GS NC_007895-nad1 DE NC_007895-nad1 <unknown description>
//
# STOCKHOLM 1.0
#=GF SQ 3
NC_009689-trnRtrnN AGAAATGAATTA-TCATTTATGGTTTCGACCCATAATTTTGGTGTTTAACACCCTTAT-TTCAACAAAAAGCCAAAT-AGCGGCATTTAATTGTTAATTAAAAAAATGTAATT-T-ATTACTT
#=GS NC_009689-trnRtrnN AC NC_009689-trnRtrnN
#=GS NC_009689-trnRtrnN DE NC_009689-trnRtrnN <unknown description>
NC_007895-trnR A-AA-TGATTTAATCATATATGATTTCGGCTCATACTT-AGATGTCACACATCCTTGT-----------------------------------------------------------------
#=GS NC_007895-trnR AC NC_007895-trnR
#=GS NC_007895-trnR DE NC_007895-trnR <unknown description>
NC_007895-trnN -------------------------------------------------------TGTGTACAGTGGAAAGCCAAATGAGAGGCCTTTAACTGTTAATTAAATTATTGTAATTATGATTAC--
#=GS NC_007895-trnN AC NC_007895-trnN
#=GS NC_007895-trnN DE NC_007895-trnN <unknown description>
//
# STOCKHOLM 1.0
#=GF SQ 3
NC_009689-trnWtrnQ --AAATTTATATATTTATTATAAACCTTG-AAAGCTTAAAGTTTTAAATTAACCTAAGATCTTACAAAAAAAGGATTTGAACCTTTTCCTTAAAGATCAAAACTTTATATGCCCAT-ACA-C--
#=GS NC_009689-trnWtrnQ AC NC_009689-trnWtrnQ
#=GS NC_009689-trnWtrnQ DE NC_009689-trnWtrnQ <unknown description>
NC_007895-trnW TTAAATTTATTAATTTATTAAAGACTTTGAAAATCCTCA-GTTTT--TTTAACTTAAAATCTTA------------------------------------------------------------
#=GS NC_007895-trnW AC NC_007895-trnW
#=GS NC_007895-trnW DE NC_007895-trnW <unknown description>
NC_007895-trnQ ------------------------------------------------------TAAAACATTACAAAAG--GGTTTTGAAC-TCCTCCTTAAACTCCAAAAATTTATATGCTCATTACACCAC
#=GS NC_007895-trnQ AC NC_007895-trnQ
#=GS NC_007895-trnQ DE NC_007895-trnQ <unknown description>
//
# STOCKHOLM 1.0
#=GF SQ 3
NC_009689-trnYtrnW A-AGCA--TTAT-ACTTATTCATAGATTTACAATCTACCGACTTTAATTTTCGACCACCTCATACAAGATCTAAATTTATATATTTATTATAAACCTTGAAAG-CTTAAAGTTTTA-AA-TTAACC
#=GS NC_009689-trnYtrnW AC NC_009689-trnYtrnW
#=GS NC_009689-trnYtrnW DE NC_009689-trnYtrnW <unknown description>
NC_007895-trnY TGAGAAAGTAATAACTTATACATAGATTTACAATCTACCGACTTCAA-T--CGACCACCCCATAAAA-----------------------------------------------------------
#=GS NC_007895-trnY AC NC_007895-trnY
#=GS NC_007895-trnY DE NC_007895-trnY <unknown description>
NC_007895-trnW --------------------------------------------------------------TACAAGATTTAAATTTATTAATTTATTAAAGACTTTGAAAATCCTCAGTTTTTTTAACTTAA--
#=GS NC_007895-trnW AC NC_007895-trnW
#=GS NC_007895-trnW DE NC_007895-trnW <unknown description>
//
# STOCKHOLM 1.0
#=GF SQ 3
NC_013884-rrnStrnE -TCAAACGAGTAGAAAAGTCGTAACATAGTAGGTGTACCGGA-AGGT-GCCACCTGGAAAAACGCCCTTCTAGTTTACCTTAAAATAAAGGCTTTTCAAGCCTTAGAGCCAAGTGAAA-AACT--
#=GS NC_013884-rrnStrnE AC NC_013884-rrnStrnE
#=GS NC_013884-rrnStrnE DE NC_013884-rrnStrnE <unknown description>
NC_005929-rrnS ATTAAA--ATTA-AACAC-AGAAACTTCCAAAGTCT-CAGTTCAGGTTTACACCTATAATAA---------------------------------------------------------------
#=GS NC_005929-rrnS AC NC_005929-rrnS
#=GS NC_005929-rrnS DE NC_005929-rrnS <unknown description>
NC_005929-trnE ---------------------------------------------------------AAAAACTGC--TAAAGTTTAG-A-AAAACGAAGGCTTTTCAAGCCTTAGACCCAGGTTAAACCCCTGG
#=GS NC_005929-trnE AC NC_005929-trnE
#=GS NC_005929-trnE DE NC_005929-trnE <unknown description>
//
# STOCKHOLM 1.0
#=GF SQ 3
NC_013884-trnAtrnW --CCAGGAAAT-TC-CTAGATCTCATGCGTGCAAAGCAAGCGTTTTATAATAAACTAAAATCACA-AAGACTTAAGTTAA-AAGACTGTAAGCCTTCAAAGCTTAAAGCGTAGGTTAAACTCCTA
#=GS NC_013884-trnAtrnW AC NC_013884-trnAtrnW
#=GS NC_013884-trnAtrnW DE NC_013884-trnAtrnW <unknown description>
NC_005929-trnA TTCCA--AAATATCTTTGGATCATTTGCATGCAAAGCAAATATTTT-T-ATAAACTAAAATCACC-AAAAATTAAACAAA-AACA----------------------------------------
#=GS NC_005929-trnA AC NC_005929-trnA
#=GS NC_005929-trnA DE NC_005929-trnA <unknown description>
NC_005929-trnW --------------------------------------------------------------ACCGAAGATTTAAGTTAATAAAACTTTGAGCCTTCAAAGCTCACCACACAAATCAAAATTTTG
#=GS NC_005929-trnW AC NC_005929-trnW
#=GS NC_005929-trnW DE NC_005929-trnW <unknown description>
//
# STOCKHOLM 1.0
#=GF SQ 3
NC_013884-trnCtrnV TTCTAAGGTGTATAACATATTTAATTGCAAATTAAAAGT-CGTCC-A-GAAGGACTAG-AACCTA-AATTCAAGGAAAC-CT--GAGTTGCACAGGTATCAACTCCGTGTAAAAGAGACACTTTCTTCTTA-
#=GS NC_013884-trnCtrnV AC NC_013884-trnCtrnV
#=GS NC_013884-trnCtrnV DE NC_013884-trnCtrnV <unknown description>
NC_005929-trnC GG-T--G-TATTTTACATATTTAATTGCAAATTAAAAG----------------------------------------------------------------------------------------------
#=GS NC_005929-trnC AC NC_005929-trnC
#=GS NC_005929-trnC DE NC_005929-trnC <unknown description>
NC_005929-trnV ---------------------------CCAACTAAAAGCACAACCCACTAAATACTAGTCTAGTACAAATCTTCAAAACAGTTCGAGTTGCACGAACCTTAACTCTGTGTAAAAGAGTCGCTTACTCCCTAG
#=GS NC_005929-trnV AC NC_005929-trnV
#=GS NC_005929-trnV DE NC_005929-trnV <unknown description>
//
# STOCKHOLM 1.0
#=GF SQ 3
NC_013884-trnEtrnT --TTTACCTTAAAATAAAGGCTTTTCAAGCCTTAGAGCCAAGTGAAAAACTTGGGAAGAGTAGGCCTTAAAAGTTTACGAAAAACAGCTAGTCTTGTAAACTAGGAGAGAAGGTTTAACTC---C--
#=GS NC_013884-trnEtrnT AC NC_013884-trnEtrnT
#=GS NC_013884-trnEtrnT DE NC_013884-trnEtrnT <unknown description>
NC_005929-trnE AGTTTA-G-AAAAACGAAGGCTTTTCAAGCCTTAGACCCAGGTTAAACCCCTGGTAGGAGT------------------------------------------------------------------
#=GS NC_005929-trnE AC NC_005929-trnE
#=GS NC_005929-trnE DE NC_005929-trnE <unknown description>
NC_005929-trnT -------------------------------------------------------------------TATAAG--TAGGATACAAACTTAGTCTTGTAAACTAAGTTAGAAAGTTAAACTCTTTCAT
#=GS NC_005929-trnT AC NC_005929-trnT
#=GS NC_005929-trnT DE NC_005929-trnT <unknown description>
//
# STOCKHOLM 1.0
#=GF SQ 3
NC_013884-trnL1trnA AAGA-AGTTAATGCAGAAGGTTTAGGTCCTTCTATCAAGGGTGCAATTCCTTTTCTAGACTGTGGTTTCCAGGAAAT-TCCT-AGATCTCATGCGTGCAAAGCAAGCGTTTT-ATAATAAAC
#=GS NC_013884-trnL1trnA AC NC_013884-trnL1trnA
#=GS NC_013884-trnL1trnA DE NC_013884-trnL1trnA <unknown description>
NC_005929-trnL1 AAAATAGT-AATGCATTAGATTTAGGTTCTATTATTAAAGGTGCAAATCCTTTTTTAAACT-------------------------------------------------------------
#=GS NC_005929-trnL1 AC NC_005929-trnL1
#=GS NC_005929-trnL1 DE NC_005929-trnL1 <unknown description>
NC_005929-trnA --------------------------------------------------------AAACTGTGATTTCCA--AAATATCTTTGGATCATTTGCATGCAAAGCAAATATTTTTATAAACTAA
#=GS NC_005929-trnA AC NC_005929-trnA
#=GS NC_005929-trnA DE NC_005929-trnA <unknown description>
//
# STOCKHOLM 1.0
#=GF SQ 3
NC_013884-trnPtrnQ -AGTTTAACAAAAATAGTTGTTTTGGGGACAACCGATATAAGGATCTT-CT-TGTGCTTCTGAGGTAAAA-AGTTATGACCTTCTATCAAGGGAATCAAAGACCCTCATTTTTCGTTAA-
#=GS NC_013884-trnPtrnQ AC NC_013884-trnPtrnQ
#=GS NC_013884-trnPtrnQ DE NC_013884-trnPtrnQ <unknown description>
NC_005929-trnP TAGTTTATTAA-AATAGTTATTTTGGGGATAACAGATACA-G-ACCTAGCCCTGTGTTTCTGAAATAAA---------------------------------------------------
#=GS NC_005929-trnP AC NC_005929-trnP
#=GS NC_005929-trnP DE NC_005929-trnP <unknown description>
NC_005929-trnQ -----------------------------------------------------------CTGAAA-AGATGAGAAACGACCTCATATCAAGGGTATCAAAATCCCTCATTTTTCATTAAA
#=GS NC_005929-trnQ AC NC_005929-trnQ
#=GS NC_005929-trnQ DE NC_005929-trnQ <unknown description>
//
# STOCKHOLM 1.0
#=GF SQ 3
NC_013884-trnQtrnN AAGTTATGACCTTCTATCAAGGGAATCAAAGACCCTCATTTTTCGTTAAACTATACCTC-A--TGAGTTGAAGCTGA-ACTGTAGCATTTGGCCGTTAACCAAAAGGATGGAGGTTATTAACC
#=GS NC_013884-trnQtrnN AC NC_013884-trnQtrnN
#=GS NC_013884-trnQtrnN DE NC_013884-trnQtrnN <unknown description>
NC_005929-trnQ GAGAAACGACCTCATATCAAGGGTATCAAAATCCCTCATTTTTCATTAAAATA----------------------------------------------------------------------
#=GS NC_005929-trnQ AC NC_005929-trnQ
#=GS NC_005929-trnQ DE NC_005929-trnQ <unknown description>
NC_005929-trnN ----------------------------------------------TAAAACAAATCTTTAAATGGGTTGAAGCTGAAACAATAGCATTTGGCCGTTAACCAAAAGGATGAAGGTTAGTCCCT
#=GS NC_005929-trnN AC NC_005929-trnN
#=GS NC_005929-trnN DE NC_005929-trnN <unknown description>
//
# STOCKHOLM 1.0
#=GF SQ 3
NC_013884-trnRnad4l -TAGTTTAAAAAACATGAAGTTTCGGCCTTCAAATTCTTAGTTTAAATCTAAGATCT-TCCAATGAACATATTATCCGCTATCTTATTTTCATTATTTTTTCTAGGAGTCATAGGAATAA-T
#=GS NC_013884-trnRnad4l AC NC_013884-trnRnad4l
#=GS NC_013884-trnRnad4l DE NC_013884-trnRnad4l <unknown description>
NC_005929-trnR TTAGTTTAATAAACATAAAGCTTCGACCTTTAAATTCTTAGTA-AAGCCTAAGATCTTTTTAA-----------------------------------------------------------
#=GS NC_005929-trnR AC NC_005929-trnR
#=GS NC_005929-trnR DE NC_005929-trnR <unknown description>
NC_005929-nad4l -------------------------------------------------------------AATGAACATACTAACAAGAATTTTATTCTCCCTTTTCTTCCTCGGGGTTTTAGGAGTGGTT
#=GS NC_005929-nad4l AC NC_005929-nad4l
#=GS NC_005929-nad4l DE NC_005929-nad4l <unknown description>
//
# STOCKHOLM 1.0
#=GF SQ 3
NC_013884-trnTtrnP TTTACGAAAAACAGCTAGTCTTGTAAACTAGGAGAGAAGGTTTAACTCCTTCTTAAGGCTTTTAGCCTCTTTTTTCCGTTCCCCCTACACCCCCTCCTACATCTATCTCCAACCGTATGCTCTTAATCATAGTATTATTTCCACATTAACATATATTTCTTTTTTTACTCCTTATATTACTCTTAGCTTCCAAGTAATGGCATATCATAGTCTCTTCTAATCTTTCTTAATGTAGTAACAGCCTTCTCCCTTTAGGGGTTGTCTTTTCAAGTTCGACTTTGGTAATTGTTATACTTCTTTATTTTGCTCTCATGTTAATTTCCTCAAGTTCTAAATATATTCACTACACTCTGTTTTAGCTGGGTTTGTCTCGGTAAGTTCCGCTGGGCCAACATCATGTTTAAAATTATAGACGTTAAGTCTTTTCATTTATATAAATAGTTATATTTAAATATTAATAATTATCTAAGCTTTCCCTATTCAGAAGCTAGTTTAACAAAAATAGTTGTTTTGGGGACAACCGATATA-AGG-ATCTTCT-TG
#=GS NC_013884-trnTtrnP AC NC_013884-trnTtrnP
#=GS NC_013884-trnTtrnP DE NC_013884-trnTtrnP <unknown description>
NC_005929-trnT AGTAGGATACAAACTTAGTCTTGTAAACTAAGTTAGAAAGTTAAACTCTTTCATATAGCT---------------------------------------------------------------------------------------------------------------------------------------------------------------------------------------------------------------------------------------------------------------------------------------------------------------------------------------------------------------------------------------------------------------------------------------------------------------------------------------------------
#=GS NC_005929-trnT AC NC_005929-trnT
#=GS NC_005929-trnT DE NC_005929-trnT <unknown description>
NC_005929-trnP --------------------------------------------------------------------------------------------------------------------------------------------------------------------------------------------------------------------------------------------------------------------------------------------------------------------------------------------------------------------------------------------------------------------------------------------------------------------------------------------------AGAAACTAGTTTATTAAAA-TAGTTATTTTGGGGATAACAGATACAGACCTAGC-CCTGTG
#=GS NC_005929-trnP AC NC_005929-trnP
#=GS NC_005929-trnP DE NC_005929-trnP <unknown description>
//
# STOCKHOLM 1.0
#=GF SQ 3
NC_013884-trnVtrnM CTGAGTTGCACAGGTATCAACTCCGTGTAAAAGAGACACTTTCTTCTTAGCTATCCCTTGTGACATTTATATAAATGCTTTAAGTAGAG-TAAGCTAAAAAAGCTTTCGGGCTCATATTCCGGAAATGGAGGCGAAAATC-CC
#=GS NC_013884-trnVtrnM AC NC_013884-trnVtrnM
#=GS NC_013884-trnVtrnM DE NC_013884-trnVtrnM <unknown description>
NC_005929-trnV TCGAGTTGCACGAACCTTAACTCTGTGTAAAAGAGTCGCTTACTCCCTAGCTAT--ATTCTG-TATTTATATAAATAC-----------------------------------------------------------------
#=GS NC_005929-trnV AC NC_005929-trnV
#=GS NC_005929-trnV DE NC_005929-trnV <unknown description>
NC_005929-trnM --------------------------------------------------------ATTCT--TATTTATATAAACACGTAAAGTA-AGCTAA-CT--T-AAGCTTTTAGGCTCATATCCCAAGAATGGGAGATAAAAACTCC
#=GS NC_005929-trnM AC NC_005929-trnM
#=GS NC_005929-trnM DE NC_005929-trnM <unknown description>
//
# STOCKHOLM 1.0
#=GF SQ 3
NC_013884-trnWtrnC AAGTTAA-AAGACTGTAAGCCTTCAAAGCTTAAAGCGTAGGTTAAACTCCTACAGTCTTTGGGTTCTAAGGTGTATA--ACATATTTAATTGCAAATTAAAAGTCGTCCAGAAGGACT-AGAA
#=GS NC_013884-trnWtrnC AC NC_013884-trnWtrnC
#=GS NC_013884-trnWtrnC DE NC_013884-trnWtrnC <unknown description>
NC_005929-trnW -AGTTAATAAAACTTTGAGCCTTCAAAGCTCACCACACAAATCAAAATTTTGTAATCTTTGGG------------------------------------------------------------
#=GS NC_005929-trnW AC NC_005929-trnW
#=GS NC_005929-trnW DE NC_005929-trnW <unknown description>
NC_005929-trnC -------------------------------------------------------------GGTTCTAAGGTGTATTTTACATATTTAATTGCAAATTAAAAGTTA-CTAAAAAAATTTAGT-
#=GS NC_005929-trnC AC NC_005929-trnC
#=GS NC_005929-trnC DE NC_005929-trnC <unknown description>
//
# STOCKHOLM 1.0
#=GF SQ 3
NC_015120-nad1trnI CTAGTGATTTGGCACCTCTCACTCACCACT-GCATTCGCCGGGCTCCCACCCCAAGCCTAGCAACGGAGTTGTGCCTG-AATTAAAGGACCACTTTGATAGAGTGAATCATAAGGGTTAAACTCC
#=GS NC_015120-nad1trnI AC NC_015120-nad1trnI
#=GS NC_015120-nad1trnI DE NC_015120-nad1trnI <unknown description>
NC_008124-nad1 TTTATAATCTGACATCTGTCAATTTCTATTAGCCTAAGT-GGCCTCCCACCTCAGATCTA-----------------------------------------------------------------
#=GS NC_008124-nad1 AC NC_008124-nad1
#=GS NC_008124-nad1 DE NC_008124-nad1 <unknown description>
NC_008124-trnI -----------------------------------------------------------------GGTGCTGTGCCTGAAACTAAAGGGCCACTTTGATGTAGTGGATCATGAGGGCTAAAATCC
#=GS NC_008124-trnI AC NC_008124-trnI
#=GS NC_008124-trnI DE NC_008124-trnI <unknown description>
//
# STOCKHOLM 1.0
#=GF SQ 3
NC_015120-nad6trnE AGCTACTGAAATTACACCAACAATTATCCCAA-CT-AA--AAAA-GACAACATAAGATATGCCATAAATTCCTGCCCGGGCTCTCACCAGGACCAATGACTTGAAAAACCACCGTTGT-ATTCAAC
#=GS NC_015120-nad6trnE AC NC_015120-nad6trnE
#=GS NC_015120-nad6trnE DE NC_015120-nad6trnE <unknown description>
NC_008124-nad6 AACTACAGAAACCACCCCCAAAATTATTCCAATCAGAATTAAAATTAAAACATAAGACATCATTTTTATT--------------------------------------------------------
#=GS NC_008124-nad6 AC NC_008124-nad6
#=GS NC_008124-nad6 DE NC_008124-nad6 <unknown description>
NC_008124-trnE ---------------------------------------------------------------ATATATTTCTGCCCGGAATTTAACCGGAACCTACGACTTGAAAAACCGCCGTTGTAATTCAAC
#=GS NC_008124-trnE AC NC_008124-trnE
#=GS NC_008124-trnE DE NC_008124-trnE <unknown description>
//
# STOCKHOLM 1.0
#=GF SQ 3
NC_015120-rrnLtrnL2 CCACTGACACCTAATAAAGTGGAA-AAGGGGGCTTAAAAAGGCCCCAGAAAATATGGGCATGTTACAGTGGCAGAGCCCGGACAGTGCATGAGGCCTAAGCCCTCCCTACAGAGGTTCAA--
#=GS NC_015120-rrnLtrnL2 AC NC_015120-rrnLtrnL2
#=GS NC_015120-rrnLtrnL2 DE NC_015120-rrnLtrnL2 <unknown description>
NC_008124-rrnL TTAAATTTACCTAG-AAGGTAGCAGAAGTTGGC-----------------------------------------------------------------------------------------
#=GS NC_008124-rrnL AC NC_008124-rrnL
#=GS NC_008124-rrnL DE NC_008124-rrnL <unknown description>
NC_008124-trnL2 ------------------------------------------------------------TATTAGAGTGGCAGAACA-GGTTAATGCGTAAGACCTAAGCCCTTAATAAAGAGGTTCAAGT
#=GS NC_008124-trnL2 AC NC_008124-trnL2
#=GS NC_008124-trnL2 DE NC_008124-trnL2 <unknown description>
//
# STOCKHOLM 1.0
#=GF SQ 3
NC_015120-trnCtrnY AGTCCCGGTAGGCGTTAGCCTACTTCTTC-AGATTTGCAATCTGACGTG-TGACACCCCAGGGCTTACG-GACTTGACAGGAAGAGGGCTCAAACCTCTGTATGTGGGGTTACAATCCACCGCTTA-CTCAGCC
#=GS NC_015120-trnCtrnY AC NC_015120-trnCtrnY
#=GS NC_015120-trnCtrnY DE NC_015120-trnCtrnY <unknown description>
NC_008124-trnC TGA-CAG--A-GCTTTAATCTGTGT-TTCTAGATTTGCAATCTAACGTGATAATACTCCAAGACTT--------------------------------------------------------------------
#=GS NC_008124-trnC AC NC_008124-trnC
#=GS NC_008124-trnC DE NC_008124-trnC <unknown description>
NC_008124-trnY -----------------------------------------------------------------TAAGTGAAGTGATAGGAAGAGGGGTTGAACCTCTGTCTGTGGAGCTACAATCCACCGCCTAACTCAGCC
#=GS NC_008124-trnY AC NC_008124-trnY
#=GS NC_008124-trnY DE NC_008124-trnY <unknown description>
//
# STOCKHOLM 1.0
#=GF SQ 3
NC_015120-trnHtrnS1 GTTTAATGAAG-ACATTAGATTGTGATTCTAAAAATAGAGGTTAAACCCCTCTAACCCACCGAGGAAGGCCCG-A-TGGCAATGAAGACTGCTAATTATCACCCCCTTGGTTAAACCCCAAG
#=GS NC_015120-trnHtrnS1 AC NC_015120-trnHtrnS1
#=GS NC_015120-trnHtrnS1 DE NC_015120-trnHtrnS1 <unknown description>
NC_008124-trnH -TTTAACGAAAAACAACAGATTGTGATTCTGTAAACAGAGGTTCAACCCCTCTAATTCACCG------------------------------------------------------------
#=GS NC_008124-trnH AC NC_008124-trnH
#=GS NC_008124-trnH DE NC_008124-trnH <unknown description>
NC_008124-trnS1 -------------------------------------------------------------GAAAAAGGGCCGGACTGGCAATAAAAGCTGCTACTTTTTAATACTTTGGTTTGACTCC-AG
#=GS NC_008124-trnS1 AC NC_008124-trnS1
#=GS NC_008124-trnS1 DE NC_008124-trnS1 <unknown description>
//
# STOCKHOLM 1.0
#=GF SQ 3
NC_015120-trnItrnQ CTGAAT-TAAAGGACCACTTTGATAGAGTGAATCATAAGGGTTAAACTCCCTTCAGCTCCTTAGAAAAAGGGGATTTGAACCCATCCTTA-GGAGATCAAAACTCCTAGTGCTTCCACTA-
#=GS NC_015120-trnItrnQ AC NC_015120-trnItrnQ
#=GS NC_015120-trnItrnQ DE NC_015120-trnItrnQ <unknown description>
NC_008124-trnI -TGAAACTAAAGGGCCACTTTGATGTAGTGGATCATGAGGGCTAAAATCCCTTCAACACC-TAAAA-------------------------------------------------------
#=GS NC_008124-trnI AC NC_008124-trnI
#=GS NC_008124-trnI DE NC_008124-trnI <unknown description>
NC_008124-trnQ -------------------------------------------------------------TAGAAAAAAGGGATTTGAACCC-TCCCTATGGAACTCAAAATTCCATGTGCTACCTCTAC
#=GS NC_008124-trnQ AC NC_008124-trnQ
#=GS NC_008124-trnQ DE NC_008124-trnQ <unknown description>
//
# STOCKHOLM 1.0
#=GF SQ 3
NC_015120-trnL2nad1 GCCCGGACAGTGCATGAGGCCTAAGCCCTCCCTACAGAGGTTCAATTCCTCTCTCTAACTATGATCAACACCTTGATCACCCATGTTCTCAACCCCCTCATCTATATGGTCCC-AGTA--CT-
#=GS NC_015120-trnL2nad1 AC NC_015120-trnL2nad1
#=GS NC_015120-trnL2nad1 DE NC_015120-trnL2nad1 <unknown description>
NC_008124-trnL2 AACAGGTTAATGCGTAAGACCTAAGCCCTTAATAAAGAGGTTCAAGTCCTCTCTCTAA-TA--------------------------------------------------------------
#=GS NC_008124-trnL2 AC NC_008124-trnL2
#=GS NC_008124-trnL2 DE NC_008124-trnL2 <unknown description>
NC_008124-nad1 ------------------------------------------------------------ATGATC-AC-CCTA-CTAAACTATGTAATTATACCACTAACCTTTATGGTACCTATTCTTCTT
#=GS NC_008124-nad1 AC NC_008124-nad1
#=GS NC_008124-nad1 DE NC_008124-nad1 <unknown description>
//
# STOCKHOLM 1.0
#=GF SQ 3
NC_015120-trnMnad2 -GCTAAATTAAGCTCTCGGGCCCATACCCCGAACATGTTGGTTAAATTCCTTCCTCTGCTGCTATGA-GTCC-C-TTTGCCCTCTCTATTTTTTCATTA-A-GCCTCGGATTGGGCACTACCCTTAC-
#=GS NC_015120-trnMnad2 AC NC_015120-trnMnad2
#=GS NC_015120-trnMnad2 DE NC_015120-trnMnad2 <unknown description>
NC_008124-trnM AGCTAAA-TAAGCTTTTGGGCCCATACCCCAAACATGACGGGTAAAATCCTTC---------------------------------------------------------------------------
#=GS NC_008124-trnM AC NC_008124-trnM
#=GS NC_008124-trnM DE NC_008124-trnM <unknown description>
NC_008124-nad2 ---------------------------------------GATTAAATTC-TTCGACCCTTTCCAGAATGCCCGCGATTTCAATC-CTATTCTTT-ATTACAAGCTTAATTCTAGGAACTGCAATAACT
#=GS NC_008124-nad2 AC NC_008124-nad2
#=GS NC_008124-nad2 DE NC_008124-nad2 <unknown description>
//
# STOCKHOLM 1.0
#=GF SQ 3
NC_015120-trnS1trnL1 CCCGA-TGGCAATGAAGACTGCTAATTATCACCCCCTTGGTTAAACCCCAAGGCTCCCTCGAGCTCCTAAAGGATAATAGCTCATCCGTTGGTCTTAGGAACCAAAAACTCTTGGTGCAA--C
#=GS NC_015120-trnS1trnL1 AC NC_015120-trnS1trnL1
#=GS NC_015120-trnS1trnL1 DE NC_015120-trnS1trnL1 <unknown description>
NC_008124-trnS1 CG-GACTGGCAATAAAAGCTGCTACTTTTTAATACTTTGGTTTGACTCCAGGGCT--------------------------------------------------------------------
#=GS NC_008124-trnS1 AC NC_008124-trnS1
#=GS NC_008124-trnS1 DE NC_008124-trnS1 <unknown description>
NC_008124-trnL1 -------------------------------------------------------CCCACG-GCTTCTAAAGGATAAAAG-TCTTCCGCTGGTCTTAGGAACCCGTAATTCCTGGTGCAAATC
#=GS NC_008124-trnL1 AC NC_008124-trnL1
#=GS NC_008124-trnL1 DE NC_008124-trnL1 <unknown description>
//
# STOCKHOLM 1.0
#=GF SQ 3
NC_015120-trnTtrnP GCACAACAGAGCGCCGGCCTTGTAAGTCGGAGGTCGGAGGCTAAATTCCTCCCTAGCGCTAAACACGAGCAGCACAATTGCCTCCGAGCTCTGCCCAACCCACTTTCCTACAAAACCTTAAGAGTCTTAACCCCGCAGGTCCCAAACCCCGAGCTCTGCCCAACTACTTTTCCTGCAAAAGGTCCCGACTAAAAAATCCTACCACAGACCCCCCCCCTTTTTAAACCCGCCCTGCCCAGCCCACTTTCGTCAGGAAGACCCGGACCCAAAAAAATCTTCATCTTTCCCCCCCCCCCTTTTTTTAACCCCCCCCCCCCCCCAAAGCCGGACCCAAAAAAATCTTCATCTTTCCCCCCCCCCCTTTTTTTAACCCCCCCCCAAAGCCGGACCCAAAAAATCTTCATCCTTTTTTAACCCCCCCCTTTTTTACCCGCTTACCCGCTTACCCGCTTACCCGCTTACCCGCTTACCCGCTTACCCGCTTACCCGCTTACCCGCTTACCCGCTTACCCGCTTACCCGCTTACCCGCTTACCCGCTTACCCGCTTACCCGCTTACCCGCTTACCCGCTTACCCGCTTACCCGCTTACCCTCAGAAAGAAGAGACTTAAACTCCCATCACTAACTCCCAAAGCTAGCATTTTATTTTAAA
#=GS NC_015120-trnTtrnP AC NC_015120-trnTtrnP
#=GS NC_015120-trnTtrnP DE NC_015120-trnTtrnP <unknown description>
NC_008124-trnT GTAATTCAGAGCACCAGTCTTGTAAACTGGGGGTCAAAGGTTAAACTCCTTTCTAGTGCTAA--------------------------------------------------------------------------------------------------------------------------------------------------------------------------------------------------------------------------------------------------------------------------------------------------------------------------------------------------------------------------------------------------------------------------------------------------------------------------------------------------------------------------------------------------------------------------------------------------------------
#=GS NC_008124-trnT AC NC_008124-trnT
#=GS NC_008124-trnT DE NC_008124-trnT <unknown description>
NC_008124-trnP ---------------------------------------------------------------------------------------------------------------------------------------------------------------------------------------------------------------------------------------------------------------------------------------------------------------------------------------------------------------------------------------------------------------------------------------------------------------------------------------------------------------------------------------------------------------------------------------------------------------CTCAGAAAGAGGAGATTTTAACTCCCACCCCTGGTTCCCAAAACCAGAATTCTAAATTTAA
#=GS NC_008124-trnP AC NC_008124-trnP
#=GS NC_008124-trnP DE NC_008124-trnP <unknown description>
//
# STOCKHOLM 1.0
#=GF SQ 3
NC_015120-trnWtrnA -GATGGACCAGACCAAGAGCCTTCAAAGCTCTCAGCGGAGGTGAGAACCCTCCAGCCCCT--G---ATAAAATCTGCGGGATACTACCCCACATCTCCTGCATGCAAAACAGACACTTTAATTAAG-
#=GS NC_015120-trnWtrnA AC NC_015120-trnWtrnA
#=GS NC_015120-trnWtrnA DE NC_015120-trnWtrnA <unknown description>
NC_008124-trnW GGATA-AGGAGACCAAGGGCCTTCAAAGCCTTTAGTGGAGGTTAAAATCCTCCAGTTTCTGAGCGCATATAATCT----------------------------------------------------
#=GS NC_008124-trnW AC NC_008124-trnW
#=GS NC_008124-trnW DE NC_008124-trnW <unknown description>
NC_008124-trnA -------------------------------------------------------------------TAAAATCTGCGGGACATTACCCCACATCTTCTGCATGCAAAACAGACACTTTAATTAAGC
#=GS NC_008124-trnA AC NC_008124-trnA
#=GS NC_008124-trnA DE NC_008124-trnA <unknown description>
//
# STOCKHOLM 1.0
#=GF SQ 3
NC_015310-cox2nad3 AAGCTCAGAACTCAAACCACTATAACTATCTTGAAACCCTAATTGACCCCAAAAGCTCATTTT-T-TATTTTATTTTTATCCGCCATTATATCTCCCACTCTAATGAACCCTCACGCCACTCGTGAACTACTCCACCAAACAAT-A
#=GS NC_015310-cox2nad3 AC NC_015310-cox2nad3
#=GS NC_015310-cox2nad3 DE NC_015310-cox2nad3 <unknown description>
NC_023250-cox2 CAACTCAAAACTTAAAACTCTAAAACTATCCTGAAACCCTAACTGACCCCAAAAGCTCATTCACTCCATACTACCATTAACCGCCCC-----------------------------------------------------------
#=GS NC_023250-cox2 AC NC_023250-cox2
#=GS NC_023250-cox2 DE NC_023250-cox2 <unknown description>
NC_023250-nad3 -----------------------------------------------------------------------------------CCCCTACCCCTCCCACTCTAAAGAACCCTCTCGCCACTCATGAACAACCCCCCCAAATAACAA
#=GS NC_023250-nad3 AC NC_023250-nad3
#=GS NC_023250-nad3 DE NC_023250-nad3 <unknown description>
//
# STOCKHOLM 1.0
#=GF SQ 3
NC_015310-nad3trnH ACAT-AATAATACAA-ACCCAAGCAAGACAGCTACCAAAACCCTTAACACCACTTTTTCCATATCACCTTACAA--AGGTAAAATTTAATGTTTAATACACCAAA-ACCTAAAACCCTTAATGCCT-CTAACACTAATGAGAGTGCTACAACCTATTTATAGAACCACAACCTATCGTTTTTTTTAAACTA--C
#=GS NC_015310-nad3trnH AC NC_015310-nad3trnH
#=GS NC_015310-nad3trnH DE NC_015310-nad3trnH <unknown description>
NC_023250-nad3 -CACCAACAACACAAGACCCAA-TACTAAAGATAACAAAATTCTTACTATAACTTTTTCCATTT-ACCTAATAACTAGATAACA--------------------------------------------------------------------------------------------------------------
#=GS NC_023250-nad3 AC NC_023250-nad3
#=GS NC_023250-nad3 DE NC_023250-nad3 <unknown description>
NC_023250-trnH -----------------------------------------------------------------------------------------------------CAAATACC-AAAACTCACATTTCATTCCAAC-CTAACGAAAA-GATCTTTCCCATCTATAGAACCACAATCTATTGTTTTCCTTAAACTACTC
#=GS NC_023250-trnH AC NC_023250-trnH
#=GS NC_023250-trnH DE NC_023250-trnH <unknown description>
//
# STOCKHOLM 1.0
#=GF SQ 3
NC_015310-trnEnad2 --GTGTTAGGTTTTATGCACATTGATTTTTCACGTCAAAAGAGCATTTTAGTGCACTTAGCTATTTAAAAGTTCGACCAAAACTTT-AAG--TAATCTTTAACCAAAAACTTCAAAAGCTACTATCCATACTTATACTCTCTTTCTTAATTGTCCTATGCCTAACCTTAAGTATTCCCATATTTATCCTTTCTAACGAACCAAATCTTACTAACCAAACACTATGTTCAATAGACCTTAACAATCAACCTCCACAACCCAAAACAGATAATTACCATATTACTGCCAGATCAGGGAACACAGACTTGACCAAACCAAACCAAGCATCCAGCGTCAGAAAAAAGTAATGACCATAACTACTACTTTCAACTTTTTTATAAATGAAATCTCCAAACAAACTCCTATTTATATTTCTTATAGTTAGAAGCACTTGCATAGT-
#=GS NC_015310-trnEnad2 AC NC_015310-trnEnad2
#=GS NC_015310-trnEnad2 DE NC_015310-trnEnad2 <unknown description>
NC_023250-trnE AAGTGTTCA--CTTACGCACATTGACTTTTCACGTCAAAAGAGCATACTAATGCACTTAGCTACCCAAAAACACACCCCCAACTCACCAGCAAAATCTTTA--------------------------------------------------------------------------------------------------------------------------------------------------------------------------------------------------------------------------------------------------------------------------------------------------------------------------------------------------
#=GS NC_023250-trnE AC NC_023250-trnE
#=GS NC_023250-trnE DE NC_023250-trnE <unknown description>
NC_023250-nad2 ----------------------------------------------------------------------------------------------------------------------------------------------------------------------------------------------------------------------------------------------------------------------------------------------------------------------------------------------------------------------------------------TAAATGAAATCGCCACACAAATTCTTATTCCTATCCCTAATAATCAGAAGCACTTGCATAGTA
#=GS NC_023250-nad2 AC NC_023250-nad2
#=GS NC_023250-nad2 DE NC_023250-nad2 <unknown description>
//
# STOCKHOLM 1.0
#=GF SQ 3
NC_015310-trnHtrnA -GAGAGTGCTACAACCTATTTATAGAACCACAACCTATCGTTTTTTTTAAACTACTCATTAC-C-C-CCATTATA-AATATTCTATTTATT-AT-TTTTACCAATA-ATAAACTATAAATAA-AATTATTA--TAA-AT-A-A-T---AGTTCTATACTTTAACAAAAAGATTTGATTTGCATTCAACCATTGAGATATTACTCTAG-
#=GS NC_015310-trnHtrnA AC NC_015310-trnHtrnA
#=GS NC_015310-trnHtrnA DE NC_015310-trnHtrnA <unknown description>
NC_023250-trnH CGA-AAAGATCTTTCCCATCTATAGAACCACAATCTATTGTTTTCCTTAAACTACTCGTTACTCTCTCTAATATAGAATCT-CAATT-ACT-AT-TCTTCACAAAATCTTTAATA-ACTAAAGTATTCTTA-----------------------------------------------------------------------------
#=GS NC_023250-trnH AC NC_023250-trnH
#=GS NC_023250-trnH DE NC_023250-trnH <unknown description>
NC_023250-trnA ----------------------------------------------------------------------------AAACTTCCATTTACTTATATTTTAATAATA-CTA-ACTA-ACTCAA-AAATCTTACCTAAGATGAGACTACAAGTTCTATACTTTAATCAAAAGACTTGATTTGCAATCAGCCATTGAGTGATACCCCAACA
#=GS NC_023250-trnA AC NC_023250-trnA
#=GS NC_023250-trnA DE NC_023250-trnA <unknown description>
//
# STOCKHOLM 1.0
#=GF SQ 3
NC_015310-trnMtrnW GTAAGCTAATAACTA-AGCTGTTGGGCTCATAACCCAAAAATAGAAACTCTCTTCCTACTATC-TCA-CTT-TAC-CTTAAGGAATTTAAGTTAAATA--AAACT-AATAGCCTTCAAAGCTTTAAATGATCTAAAATCAA--T
#=GS NC_015310-trnMtrnW AC NC_015310-trnMtrnW
#=GS NC_015310-trnMtrnW DE NC_015310-trnMtrnW <unknown description>
NC_023250-trnM -TAAGCTAACCTCTAAAGCTGTTGGGCTCATAACCCAAAAATAGACACATTCTTCCCACTAAGAACCCCTTCTACACCTCAAACAAAAAA-TCAAAAAGTAAAATCAATAGCCT------------------------------
#=GS NC_023250-trnM AC NC_023250-trnM
#=GS NC_023250-trnM DE NC_023250-trnM <unknown description>
NC_023250-trnW -------------------------------------------------------------------------ACACTACAGAGATTTAAGTTAAACA--A-ACT-AATAGCCTTCAAAGCTTTAATTGACACCAAGTCAATCT
#=GS NC_023250-trnW AC NC_023250-trnW
#=GS NC_023250-trnW DE NC_023250-trnW <unknown description>
//
# STOCKHOLM 1.0
#=GF SQ 3
NC_015310-trnS1trnE GCCGAGCTAATATGTGGCTTCTAACTACATAAAGAGAGGTTTAACTCCTTCCACCTTTCTTTTAGCTAATTAAGTGTTAGGTTTTATGCACATTGATTTTTCACGTCAAAAGAGCATT-TTA-G-T
#=GS NC_015310-trnS1trnE AC NC_015310-trnS1trnE
#=GS NC_015310-trnS1trnE DE NC_015310-trnS1trnE <unknown description>
NC_023250-trnS1 GCCGAGCTAATATGAGGCTTCTAACCACATAAAGAGAGGTTTAACTCCTTTCATTTCTCTCTAAACTA----------------------------------------------------------
#=GS NC_023250-trnS1 AC NC_023250-trnS1
#=GS NC_023250-trnS1 DE NC_023250-trnS1 <unknown description>
NC_023250-trnE -----------------------------------------------------------------CTAATTAAGTGTTCA-CT-TACGCACATTGACTTTTCACGTCAAAAGAGCATACTAATGCA
#=GS NC_023250-trnE AC NC_023250-trnE
#=GS NC_023250-trnE DE NC_023250-trnE <unknown description>
//
# STOCKHOLM 1.0
#=GF SQ 3
NC_015310-trnS2trnS1 GACCTCGGAGAAGATTTGCCTTGAAATCAAAAAGAAAGTGTTCGACTC-ACTTATCCTTTTTCTGGAAAGGTAGCCGAGCTAATATGTGGCTTCTAACTACATAAAGAGAGGTTTAACTCCTTC
#=GS NC_015310-trnS2trnS1 AC NC_015310-trnS2trnS1
#=GS NC_015310-trnS2trnS1 DE NC_015310-trnS2trnS1 <unknown description>
NC_023250-trnS2 GACCTCGGAGAATATTTGCCTTGAAATCAAACAGAAAGTGTTCGACTC-ACTTATCCTTTTATAG-----------------------------------------------------------
#=GS NC_023250-trnS2 AC NC_023250-trnS2
#=GS NC_023250-trnS2 DE NC_023250-trnS2 <unknown description>
NC_023250-trnS1 ------------------------------------------CAACCCTACCTAAACTTATAAAGAGAA-GTAGCCGAGCTAATATGAGGCTTCTAACCACATAAAGAGAGGTTTAACTCCTT-
#=GS NC_023250-trnS1 AC NC_023250-trnS1
#=GS NC_023250-trnS1 DE NC_023250-trnS1 <unknown description>
//
# STOCKHOLM 1.0
#TRANSPOSITION
#=GF SQ 3
NC_001673-trnItrnK AGCGCCGG-ATGAACGGATAACTCTGATGACGTTAATTAAGGAACAAGCTTCCCTGTATCTAACTAGAGAGCTTGTAAATAGCACTTGACTTTTAATC-AAGAGATAGTATAATT-AT-T-TCT
#=GS NC_001673-trnItrnK AC NC_001673-trnItrnK
#=GS NC_001673-trnItrnK DE NC_001673-trnItrnK <unknown description>
NC_006321-trnI CGC-CGGGCATGAACGGACAGCTTTGATGTAGCTGAT-AACGAAGTA-CTTC------------------------------------------------------------------------
#=GS NC_006321-trnI AC NC_006321-trnI
#=GS NC_006321-trnI DE NC_006321-trnI <unknown description>
NC_006321-trnK -----------------------------------------------------------------AGAAAGCTTGC-TA-AGCATTAGTCTTTTAAACTAAAAAAGA-TCTCTTTGGTCTCTTT
#=GS NC_006321-trnK AC NC_006321-trnK
#=GS NC_006321-trnK DE NC_006321-trnK <unknown description>
//
# STOCKHOLM 1.0
#=GF SQ 3
NC_001673-trnKnad3 -AGAGAGCTTGTAAATAGCACTTGACTTTTAATCAAGAGATAG-TATAATTATT-TCTAGTTAATGATCCTTACAGCCTTATCCTCAGCCATTGCACTATTAGTCCCTATTA-TTATTTTGGG
#=GS NC_001673-trnKnad3 AC NC_001673-trnKnad3
#=GS NC_001673-trnKnad3 DE NC_001673-trnKnad3 <unknown description>
NC_006321-trnK GAGAAAGCTTGCTAA--GCATTAGTCTTTTAAACTA-AAAAAGATCTCTTTGGTCTCT-----------------------------------------------------------------
#=GS NC_006321-trnK AC NC_006321-trnK
#=GS NC_006321-trnK DE NC_006321-trnK <unknown description>
NC_006321-nad3 --------------------------------------------------------CTA-TTA-TTAT--TTACA-T-TTATACTCAGAC-TAG---TAGTA-TCCTTCTTACTTATCCTT--
#=GS NC_006321-nad3 AC NC_006321-nad3
#=GS NC_006321-nad3 DE NC_006321-nad3 <unknown description>
//
# STOCKHOLM 1.0
#=GF SQ 3
NC_001673-trnRtrnH TAAGCA-TTAAAAAAAATGCGCGCCGATTTCGACTCGGCGAGAGCACAAAGCATTGTTTTTTTACTTAGTTTATACTATACTCTATATATATATACGCATTTGTGTACTCTGATTGGGGGGGGGGGGTAATTTCACAAAAAGCTATAATCCGAAAAGGCCCGACCGGGCGAGAAAAAAAAAAAAAAAAAAAGAAAAAGTGGTGTTTTTAGGTTCTAATCCTTTAGAATGATGCCAATTTCGGAAAAACTCGACAGGGACTTTTTAAATTTCGGTCCTTGCTAATATGGGCACGACGTATATTTGCGGTATTTACATAAGAAACGGCCTGTATCGAGCAAAATTTACAGTCTGTCGGGGGAAAAAATTTTAACCTAAAAAATTGTTCGGCGTGGGGCCTTTTTTTTTTCAGTTTTTAACATTAAAAATTTTCTCGGAGTTCTAATCATAAAGGTAGGTTACAAAAACCCCCGAATTGTGGTTCCGGAAACGTCAAAAGAC-CCTTT
#=GS NC_001673-trnRtrnH AC NC_001673-trnRtrnH
#=GS NC_001673-trnRtrnH DE NC_001673-trnRtrnH <unknown description>
NC_006321-trnR GTGGCAATTTA--------------------------------------------------------------------------------------------------------------------------------------------------------------------------------------------------------------------------------------------------------------------------------------------------------------------------------------------------------------------------------------------------------------------------------------------------------------------------------------------------------------
#=GS NC_006321-trnR AC NC_006321-trnR
#=GS NC_006321-trnR DE NC_006321-trnR <unknown description>
NC_006321-trnH --------------------------------------------------------------------------------------------------------------------------------------------------------------------------------------------------------------------------------------------------------------------------------------------------------------------------------------------------------------------------------------------------------------------------------------------------------------TAAA-ATAGTTTAAAAAAAACCCTGTGTTGTGACCACAAAATTGTATACCTATTACTTT
#=GS NC_006321-trnH AC NC_006321-trnH
#=GS NC_006321-trnH DE NC_006321-trnH <unknown description>
//
# STOCKHOLM 1.0
#=GF SQ 3
NC_001922-atp6cox3 ATAATCCAAGCATACGTCTTCGTCCTCTTATTATCCCTATATTTACAAGAAAATTCATAATGTCACACCAAACACACCTCTTCCATATAGTCAACCCAAGTCCCTGACCCCTCGCCGG-
#=GS NC_001922-atp6cox3 AC NC_001922-atp6cox3
#=GS NC_001922-atp6cox3 DE NC_001922-atp6cox3 <unknown description>
NC_004448-atp6 ATAATCCAAGCCTACGTCTTCGTCCTCCTATTATCCCTATACCTTCAAGAAAACACGTAA-----------------------------------------------------------
#=GS NC_004448-atp6 AC NC_004448-atp6
#=GS NC_004448-atp6 DE NC_004448-atp6 <unknown description>
NC_004448-cox3 -----------------------------------------------------------ATGTCACACCAAACACACTCCTTTCACATAGTCCACCCCAGCCCCTGACCCCTCGCCGGG
#=GS NC_004448-cox3 AC NC_004448-cox3
#=GS NC_004448-cox3 DE NC_004448-cox3 <unknown description>
//
# STOCKHOLM 1.0
#=GF SQ 3
NC_001922-cox3trnG GACACTTTGTAGACGTCGTCTGACTTTTCCTCTATATCTCGATCTACTGATGAGGATCGTGCTTTTCTAGTACAAACAATACAAGTGACTTCCAATCACTAGACCCCCCAATTATCCCA
#=GS NC_001922-cox3trnG AC NC_001922-cox3trnG
#=GS NC_001922-cox3trnG DE NC_001922-cox3trnG <unknown description>
NC_004448-cox3 GACATTTTGTAGATGTCGTCTGACTCTTCCTTTACATCTCAATCTACTGATGAGGTTCATGCTCTTCTAGTATAAATAATACAAGTGACTTCCAATCACTAAACCCC------------
#=GS NC_004448-cox3 AC NC_004448-cox3
#=GS NC_004448-cox3 DE NC_004448-cox3 <unknown description>
NC_004448-trnG ---------------------------------------------------------------------------------------------------------------TGATTCTC
#=GS NC_004448-trnG AC NC_004448-trnG
#=GS NC_004448-trnG DE NC_004448-trnG <unknown description>
//
# STOCKHOLM 1.0
#=GF SQ 3
NC_001922-trnGnad3 AAACAATACAAGTGACTTCCAATCACTAGACCCCCCAATTATCCCACCAGGGGAAAAGCAATTAACCTATTTATCATACTCACAATATCCTCAATCACCGTTTCAATCGTAGTCGCCCT-
#=GS NC_001922-trnGnad3 AC NC_001922-trnGnad3
#=GS NC_001922-trnGnad3 DE NC_001922-trnGnad3 <unknown description>
NC_004448-trnG ACAT--------------------------------------------------------------------------------------------------------------------
#=GS NC_004448-trnG AC NC_004448-trnG
#=GS NC_004448-trnG DE NC_004448-trnG <unknown description>
NC_004448-nad3 --ATAATACAAGTGACTTCCAATCACTAAACCCC-TAA-CACACAACAAGGGGAAAAGCAATCAACCTTCTTACCATATTCATAGTAACCTCCATCACCGCCGCAGCCGTAATCACTATA
#=GS NC_004448-nad3 AC NC_004448-nad3
#=GS NC_004448-nad3 DE NC_004448-nad3 <unknown description>
//
# STOCKHOLM 1.0
#=GF SQ 3
NC_001922-nad4trnS1 TTACACACACTACCA-TCAATTATCCTCATCA-CAAACCCACGACTTATTTACCATGACTAACACCACCCACTCAATATTTAACCGAGAGAGATCCGCGCAGGAACTGCTAATTCCTAGCCCCCAGGACTAACAG-CC-TGGCCCT
#=GS NC_001922-nad4trnS1 AC NC_001922-nad4trnS1
#=GS NC_001922-nad4trnS1 DE NC_001922-nad4trnS1 <unknown description>
NC_007012-nad4 --ACCTA-A-TCCCTGTC-CTTCTCCTAGTCCTTAAACCCGA-ACTTATAT-----------------------------------------------------------------------------------------------
#=GS NC_007012-nad4 AC NC_007012-nad4
#=GS NC_007012-nad4 DE NC_007012-nad4 <unknown description>
NC_007012-trnS1 ----------------------------------------------------------------------------------------------------AGGA-CTGCTAATCCTTAAGTCCCATGGTTCA-AGTCCATGG-C--
#=GS NC_007012-trnS1 AC NC_007012-trnS1
#=GS NC_007012-trnS1 DE NC_007012-trnS1 <unknown description>
//
# STOCKHOLM 1.0
#=GF SQ 3
NC_001922-trnHtrnL1 AGTTTAAACAAAACATTAGAATGTGAACCTAAAAATAGGAGACTACTTCCCCTTACTCACCTTTTCCCACTTTCATAGGATAACTAGGACATCCCCTGGCCTTAGGAGCC-AATAATCTTGGTGCAAC-
#=GS NC_001922-trnHtrnL1 AC NC_001922-trnHtrnL1
#=GS NC_001922-trnHtrnL1 DE NC_001922-trnHtrnL1 <unknown description>
NC_007012-trnH -GTTTAAAAAAAACATTAGATTGTGATTCTAAAAACAAAAGTTAAAATCTTTTTATTTACC--------------------------------------------------------------------
#=GS NC_007012-trnH AC NC_007012-trnH
#=GS NC_007012-trnH DE NC_007012-trnH <unknown description>
NC_007012-trnL1 --------------------------------------------------------------------------AAAGGATAAC-AGCTCATCCATCGGTCTTAGGAACCGAAAACCCTTGGTGCAACT
#=GS NC_007012-trnL1 AC NC_007012-trnL1
#=GS NC_007012-trnL1 DE NC_007012-trnL1 <unknown description>
//
# STOCKHOLM 1.0
#=GF SQ 3
NC_001922-trnS1trnH CCG-CGCAGGAA---CTGCTAATTCCTAGCCCCCAGGACTAACAG-CC-TGGCCCTCTCGTCGTGGGCTCGGTAAGTATAGTTTAAACAAAACATTAGAATGTGAACCTAAAAATAGGAGACTACTTCCC-
#=GS NC_001922-trnS1trnH AC NC_001922-trnS1trnH
#=GS NC_001922-trnS1trnH DE NC_001922-trnS1trnH <unknown description>
NC_007012-trnS1 CGGAAGCACTAAGGACTGCTAATCCTTAAGTCCCATGGTTCA-AGTCCATGGCTCACT-------------------------------------------------------------------------
#=GS NC_007012-trnS1 AC NC_007012-trnS1
#=GS NC_007012-trnS1 DE NC_007012-trnS1 <unknown description>
NC_007012-trnH ------------------------------------------------------------------------TAAATATAGTTTAAAAAAAACATTAGATTGTGATTCTAAAAACAAAAGTTAAAATCTTT
#=GS NC_007012-trnH AC NC_007012-trnH
#=GS NC_007012-trnH DE NC_007012-trnH <unknown description>
//
# STOCKHOLM 1.0
#=GF SQ 3
NC_001922-cobtrnT -TACCAATAGCAGGCCTCTTAGAGAACAAAATAGTTGAACCCACCTATGTTACCCCTAAGTCCCTCCATCCCAACAAGACCAAACCTCACCACACTCCCG-TGGCTAAAGGAAAAGCGCTGGCCTTGTAAGACAGA-AGTGGA-CGGAACC-AAC
#=GS NC_001922-cobtrnT AC NC_001922-cobtrnT
#=GS NC_001922-cobtrnT DE NC_001922-cobtrnT <unknown description>
NC_015305-cob CTA--------------------------------------------------------------------------------------------------------------------------------------------------------
#=GS NC_015305-cob AC NC_015305-cob
#=GS NC_015305-cob DE NC_015305-cob <unknown description>
NC_015305-trnT -----------------------------------------------------------------------------------------------TCCTGATAGCTTAACTAA-AGCACTGGTCTTGTAAGCCAGAGATTGCAGCCTGACCTCTG
#=GS NC_015305-trnT AC NC_015305-trnT
#=GS NC_015305-trnT DE NC_015305-trnT <unknown description>
//
# STOCKHOLM 1.0
#=GF SQ 3
NC_001922-trnL1nad5 AACTAGGACATCCCCTGGCCTTAGGAGCCAATA-ATCTTGGTGCAACCCCAAGTGAAAATACCA-TGCAA--CA-GCCGACCCTATCT-C--TTACCTTC-TT-C-ACCCTACCTGCTTTTATCCTT--TTACT
#=GS NC_001922-trnL1nad5 AC NC_001922-trnL1nad5
#=GS NC_001922-trnL1nad5 DE NC_001922-trnL1nad5 <unknown description>
NC_015305-trnL1 AAACA-GCCCTCCACTGGCCTTAGGAGCCAGCACCTCTTGGTGCAAGTCCAAGT-AAAA---------------------------------------------------------------------------
#=GS NC_015305-trnL1 AC NC_015305-trnL1
#=GS NC_015305-trnL1 DE NC_015305-trnL1 <unknown description>
NC_015305-nad5 --------------------------------------------------------AAATCCCAGTACGAGTCATGCCATCCCTATATACAATTACTTTTGTGACAACAATATCTGCAATCG-CCTTAATTATT
#=GS NC_015305-nad5 AC NC_015305-nad5
#=GS NC_015305-nad5 DE NC_015305-nad5 <unknown description>
//
# STOCKHOLM 1.0
#=GF SQ 3
NC_001922-trnS1trnH ---CC-GCGCA--G-GAACTGCTAATTCCTAGCCCCCAGGACTAACAGCCTGGCCCTCTCGTCGTGGGCTCGGTAAGTATAGTTTAAACAA-AACATTAGAATGTGAACCTAAAAATAGGAGACTACTTCC-C
#=GS NC_001922-trnS1trnH AC NC_001922-trnS1trnH
#=GS NC_001922-trnS1trnH DE NC_001922-trnS1trnH <unknown description>
NC_015305-trnS1 TGCCCGGCATAGTGAGAACTGCTAATTCCTCACCACATGGTTCGACT-CCATGCTCGCTCG------------------------------------------------------------------------
#=GS NC_015305-trnS1 AC NC_015305-trnS1
#=GS NC_015305-trnS1 DE NC_015305-trnS1 <unknown description>
NC_015305-trnH -------------------------------------------------------------------------TGAGTGTAATT-AAACAATAATGCTAGATCGTGACTCTAAAATTGAAAGTTAAAATCCTT
#=GS NC_015305-trnH AC NC_015305-trnH
#=GS NC_015305-trnH DE NC_015305-trnH <unknown description>
//
# STOCKHOLM 1.0
#=GF SQ 3
NC_002647-trnCtrnY C-GGCGGGCGGTTAGGCCTGCTTCTTCAGGTTTGCAATCTGACGTGTCACACCTCGGGGCTTGGCAGGGAGAGGAGTTTAACCTCTGTTTATGGGGCTACAATCCACCGCTTAACACTC--
#=GS NC_002647-trnCtrnY AC NC_002647-trnCtrnY
#=GS NC_002647-trnCtrnY DE NC_002647-trnCtrnY <unknown description>
NC_003159-trnC CCGGCAGGCTGGAA-ACCTGCTTCTTCAGATTTGCAATCTGACGTGTCACACCTCAGGGCTT-----------------------------------------------------------
#=GS NC_003159-trnC AC NC_003159-trnC
#=GS NC_003159-trnC DE NC_003159-trnC <unknown description>
NC_003159-trnY ----------------------------------------------------------GCCTGGTAGGAAGAGGACTTAAACCTCTCTTTATGGGGCTACAACCCACCACTTAAATCTCAG
#=GS NC_003159-trnY AC NC_003159-trnY
#=GS NC_003159-trnY DE NC_003159-trnY <unknown description>
//
# STOCKHOLM 1.0
#=GF SQ 3
NC_002647-trnNtrnC CCTCGATCCTACAAAGTCTTAGTTAACAGCTAAGCGCTCCAACCAGCGAGCATCAGTCTA-CTCTCCCCGCCGCCGGGGCG-CGCGGGGAAAGCCCCGGCGGGCGGTTAGGCCTGCTTCTTCAGGTTTGCAATCTGACGTGTCACACCT--
#=GS NC_002647-trnNtrnC AC NC_002647-trnNtrnC
#=GS NC_002647-trnNtrnC DE NC_002647-trnNtrnC <unknown description>
NC_003159-trnN CCTCGATCCCCCAAACTCTTAGTTAACAGCTAAGCGCCCCAACCAGCGAGCATCCATCTAACTGACC-AGCC-------------------------------------------------------------------------------
#=GS NC_003159-trnN AC NC_003159-trnN
#=GS NC_003159-trnN DE NC_003159-trnN <unknown description>
NC_003159-trnC --------------------------------------------------------------------CGCCGCC-GGGCGTCGAC-GGAAAGCCCCGGCAGGCTGGAAA-CCTGCTTCTTCAGATTTGCAATCTGACGTGTCACACCTCA
#=GS NC_003159-trnC AC NC_003159-trnC
#=GS NC_003159-trnC DE NC_003159-trnC <unknown description>
//
# STOCKHOLM 1.0
#=GF SQ 3
NC_002647-trnYcox1 AGGAGTTTAACCTCTGTTTATGGGGCTACA-ATCCACCGCTTAACACTCAGC-CAC-CCTACCTGTGGCAATCACACGCTGATTTTTCTCAACCAATCACAAAGACATTGGCACCCTGTA-TTT
#=GS NC_002647-trnYcox1 AC NC_002647-trnYcox1
#=GS NC_002647-trnYcox1 DE NC_002647-trnYcox1 <unknown description>
NC_003159-trnY AGGACTTAAACCTCTCTTTATGGGGCTACA-ACCCACCACTTAAATCTCAGC-CAC-CCTACCT------------------------------------------------------------
#=GS NC_003159-trnY AC NC_003159-trnY
#=GS NC_003159-trnY DE NC_003159-trnY <unknown description>
NC_003159-cox1 -------------CTGCTTATAGG-CTACACATCC-CAACTCGGGTTT-AGCCCTCACCCACCTGTGGCAATTACACGCTGATTCTTCTCCACAAACCACAAAGACATTGGCACCCTTTACTTA
#=GS NC_003159-cox1 AC NC_003159-cox1
#=GS NC_003159-cox1 DE NC_003159-cox1 <unknown description>
//
# STOCKHOLM 1.0
#=GF SQ 3
NC_002735-cobnad1 TTTATATATT-TT-ATTTTAAACCCAATAATTTCCTATCTTTGAGATTATA-ATTTAAATTAATAACACTTTAAAAATTTCAACAGTTAAACATAACTCCAACAACAAAGTATA-A-AA-T-AAGTATATTTA
#=GS NC_002735-cobnad1 AC NC_002735-cobnad1
#=GS NC_002735-cobnad1 DE NC_002735-cobnad1 <unknown description>
NC_022670-cob TTT-TATTTTATTCATTATCATGCCTATCACCTCAAAAACATGAGATAAAATACTTG-ATTA-----------------------------------------------------------------------
#=GS NC_022670-cob AC NC_022670-cob
#=GS NC_022670-cob DE NC_022670-cob <unknown description>
NC_022670-nad1 --------------------------------------------------------------------------------------------------CCAACAATAAATAATAGACAATTCAAAGAAACAGG
#=GS NC_022670-nad1 AC NC_022670-nad1
#=GS NC_022670-nad1 DE NC_022670-nad1 <unknown description>
//
# STOCKHOLM 1.0
#=GF SQ 3
NC_002735-trnItrnS2 TAG-TGCCTGATAAAAAGGAGTATCCTGATAGGGTAAATTATGCACACT-ATGC-CTTGTCTTCTGAATTTCTTAACTAAATGTTAAGTAAATATCTTGAAAATATTATAAAGA-AGTTTGATTC--T
#=GS NC_002735-trnItrnS2 AC NC_002735-trnItrnS2
#=GS NC_002735-trnItrnS2 DE NC_002735-trnItrnS2 <unknown description>
NC_022670-trnI -AGATGCCTGA-ATAAAGGATTACTTTGATAGAGTAAATCATGCACAATTATGCTCTT----------------------------------------------------------------------
#=GS NC_022670-trnI AC NC_022670-trnI
#=GS NC_022670-trnI DE NC_022670-trnI <unknown description>
NC_022670-trnS2 -------------------------------------------------------------------------------------AAGCGAGTACCTTGAAAGTACTAGAA-GATAGTTAAATTCTAT
#=GS NC_022670-trnS2 AC NC_022670-trnS2
#=GS NC_022670-trnS2 DE NC_022670-trnS2 <unknown description>
//
# STOCKHOLM 1.0
#=GF SQ 3
NC_002735-trnS2trnM --CTAAATGTTAAGTAAATATCTTGAAAATATTATAAAGA-AGTTTGATTCT-TCTAGAAATTTAGCTTATCTTTTATATATAACCCCCAGTATATATAA-AAGATAAGCTAATA--A-GCTACTGGGCCCATACCCCTTCTATGTAAGTAAATCTTACT
#=GS NC_002735-trnS2trnM AC NC_002735-trnS2trnM
#=GS NC_002735-trnS2trnM DE NC_002735-trnS2trnM <unknown description>
NC_022670-trnS2 AGCTTTA-GA-AAGCGAGTACCTTGAAAGTACTA-GAAGATAGTTAAATTCTATC-ATTAACTTACCATA-CACTTATTT-TAA----------------------------------------------------------------------------
#=GS NC_022670-trnS2 AC NC_022670-trnS2
#=GS NC_022670-trnS2 DE NC_022670-trnS2 <unknown description>
NC_022670-trnM ----------------------------------------------------------------------------------------------AAATAATTAGATAAGCTAATATTAAGCTTATAGGTTCATACCCTATCAATAGAAGTAAAACCT--T
#=GS NC_022670-trnM AC NC_022670-trnM
#=GS NC_022670-trnM DE NC_022670-trnM <unknown description>
//
# STOCKHOLM 1.0
#=GF SQ 3
NC_003159-nad5nad6 AAAACCTACCTCCGCCTCTCCCTTCTAACACT-AGCTCTAGCCACCTTAATTTTTGTTTAAACGGCCCGCAAAGTCCCTCGACTTAACCCCCGGGTTAACTCAAGCACTCCTAAT-A
#=GS NC_003159-nad5nad6 AC NC_003159-nad5nad6
#=GS NC_003159-nad5nad6 DE NC_003159-nad5nad6 <unknown description>
NC_003163-nad5 --TACCTA--TCC-C-TATTCTTTATAACCCTTTGC-CTAGCCACCCT---------------------------------------------------------------------
#=GS NC_003163-nad5 AC NC_003163-nad5
#=GS NC_003163-nad5 DE NC_003163-nad5 <unknown description>
NC_003163-nad6 ----------------------------------------------------------TAAACGGCACGCAAGGCCCCTCGACTCAACCCCCGAGTTAACTCTAGAACCACAAATAA
#=GS NC_003163-nad6 AC NC_003163-nad6
#=GS NC_003163-nad6 DE NC_003163-nad6 <unknown description>
//
# STOCKHOLM 1.0
#=GF SQ 3
NC_003159-trnEcob CAGGACTCTAACCAAGACCAGCGACTTGAAAAACCGCCGTTGTTTTTCAACTACAAGAACCCA-ATGGCCAGCCTACGAAAAACCCACCCCCTTCTAAAAATTGCCAACCACGCACTAGTAGA
#=GS NC_003159-trnEcob AC NC_003159-trnEcob
#=GS NC_003159-trnEcob DE NC_003159-trnEcob <unknown description>
NC_003163-trnE CAGGATTTTAACCTGGACCAATGACATGAAAAGCCACCGTTGTGATTCAACTATAAGAACCCATCCGGGCT-C-TGCCACAAAC---------------------------------------
#=GS NC_003163-trnE AC NC_003163-trnE
#=GS NC_003163-trnE DE NC_003163-trnE <unknown description>
NC_003163-cob ----------------------------------------------------------ACCCA-CCCGACA-C-TACGCAAAACCCACCCCCTCCTAAAAATCGCAAACGATGCCC---T--A
#=GS NC_003163-cob AC NC_003163-cob
#=GS NC_003163-cob DE NC_003163-cob <unknown description>
//
# STOCKHOLM 1.0
#=GF SQ 3
NC_003159-trnTtrnP AACATGTCGAGCACCGGACTTGTAATCCGGGGGTCGGGGGTTTAAATCCCCCCTAGTGCTCACCCC-GCC-C-GACTCAGAGAGGGGAGATTTTAACTCCCACCCTTAGCTCCCAGAGCTAA-GATCCTAAACTAG
#=GS NC_003159-trnTtrnP AC NC_003159-trnTtrnP
#=GS NC_003159-trnTtrnP DE NC_003159-trnTtrnP <unknown description>
NC_003163-trnT AGTATCCAGAGCGCCGGTTTTGTAACCCGGAGGCCGGAAGTTCAAATCTCCCCGAGCGCACAGCCTAGCC-CAGGCTC----------------------------------------------------------
#=GS NC_003163-trnT AC NC_003163-trnT
#=GS NC_003163-trnT DE NC_003163-trnT <unknown description>
NC_003163-trnP ----------------------------------------------------------------CT-GCCACAAACTCAAAACGACAAGACTTACACTCGCACTTCCGGCACCCAAAGCCGGTGCTCTTAATTAAA
#=GS NC_003163-trnP AC NC_003163-trnP
#=GS NC_003163-trnP DE NC_003163-trnP <unknown description>
//
# STOCKHOLM 1.0
#=GF SQ 3
NC_003159-trnAtrnN CAGGACTTTATCCCACATCTTCTGAATGCAACCCAGAAACTTTTATTAAGCTAAGGCCCTCTAGATGAGAGGGCCTCG-ATCCCCCAAACTCTTAGTTAACAGCTAAGCGCCCCA-ACCAG
#=GS NC_003159-trnAtrnN AC NC_003159-trnAtrnN
#=GS NC_003159-trnAtrnN DE NC_003159-trnAtrnN <unknown description>
NC_006340-trnA CGAGACTCTACCCCACATCTTCTGAATGCAACCCAGACACTTTAATTAAGCTAAAGCCTTC-ACAAACTACA-CCTCATATTCTTGTAA-T-TTAATAAACAACTAA--------------
#=GS NC_006340-trnA AC NC_006340-trnA
#=GS NC_006340-trnA DE NC_006340-trnA <unknown description>
NC_006340-trnN ---------------------------------------------------------------------------------------AA-T-TTAGTTAACAGCTAAACACCAGATTTCAG
#=GS NC_006340-trnN AC NC_006340-trnN
#=GS NC_006340-trnN DE NC_006340-trnN <unknown description>
//
# STOCKHOLM 1.0
#=GF SQ 3
NC_003159-trnNtrnY -CCTC-GATCCC-CCAAACTCTTAGTTAACAGCTAAGCGCCCCAACCAGCGAGCATCCATCTAACTGACCAGCCTGGTA-GGAAGAGGACTTAAACCTCTCTTTATGGGGCTACAACCCACCACTTAAATC-TC-A-
#=GS NC_003159-trnNtrnY AC NC_003159-trnNtrnY
#=GS NC_003159-trnNtrnY DE NC_003159-trnNtrnY <unknown description>
NC_006340-trnN GGATTTTATCCTACTACAAT-TTAGTTAACAGCTAAACACC------------------------------------------------------------------------------------------------
#=GS NC_006340-trnN AC NC_006340-trnN
#=GS NC_006340-trnN DE NC_006340-trnN <unknown description>
NC_006340-trnY -------------------------------------------------------------------------CTGGTAAGGAAAGGGAC---CACCTTTATAAATGAGGCTACAACTCAACACCTATTTCGGCCAC
#=GS NC_006340-trnY AC NC_006340-trnY
#=GS NC_006340-trnY DE NC_006340-trnY <unknown description>
//
# STOCKHOLM 1.0
#=GF SQ 3
NC_003159-trnYtrnC AGGAC-TTA-AACCTCTCTTTATGGGGCTACAACCCACCACTTAAATCTCAGCCACCCTACCTTATACCCTGTTACGCCCCTGAACCACCTCAACACATGCTCCCCCATAGATTAACCACACTTATCGCCCACATAAGCAGGTCTCCTTTCGCCGCCGGGCGTCGACGGAAAGCCCCGGCAGGCTGGAAAC-CTGCTTCTTCAGATTTGCAATCTGACGTGTCAC-AC-CT-C
#=GS NC_003159-trnYtrnC AC NC_003159-trnYtrnC
#=GS NC_003159-trnYtrnC DE NC_003159-trnYtrnC <unknown description>
NC_006340-trnY GGAAAGGGACCACCTTTATAAATGAGGCTACAACTCAACACCTAT-T-TCGGCCACCTTACCTT--ACACTGATATGCAC---------------------------------------------------------------------------------------------------------------------------------------------------------
#=GS NC_006340-trnY AC NC_006340-trnY
#=GS NC_006340-trnY DE NC_006340-trnY <unknown description>
NC_006340-trnC --------------------------------------------------------------------------------------------------------------------------------------------------------------------------AAGCCCTGGCAGA-T--ACACTCTGCTCCTTAAAATTTGCAATTTCATGTGCTACTACACTAC
#=GS NC_006340-trnC AC NC_006340-trnC
#=GS NC_006340-trnC DE NC_006340-trnC <unknown description>
//
# STOCKHOLM 1.0
#=GF SQ 3
NC_003159-nad2trnW TCTATCGCTGCCCTTGGGTTGCTCCCTGTAACCCCAGCTATCTTAGCCTGATTCACCTAGGGGCTTAGGATAA--TA-AGACCAAGAGCCTTCAAAGCTCTAAGCGAGAGTGAAAATCCC
#=GS NC_003159-nad2trnW AC NC_003159-nad2trnW
#=GS NC_003159-nad2trnW DE NC_003159-nad2trnW <unknown description>
NC_009851-nad2 ------------------------------------------------------------------------------------------------------------------------
#=GS NC_009851-nad2 AC NC_009851-nad2
#=GS NC_009851-nad2 DE NC_009851-nad2 <unknown description>
NC_009851-trnW ----------------------------------------------------------AGAGACTTAGGCTAACATCTAGACCAAGGGCCTTCAAAGCCCTCAGTGGGAGTGAGAATC--
#=GS NC_009851-trnW AC NC_009851-trnW
#=GS NC_009851-trnW DE NC_009851-trnW <unknown description>
//
# STOCKHOLM 1.0
#=GF SQ 3
NC_003159-trnNtrnY CCTCGATCCCCCAAACTCTTAGTTAACAGCTAAGCGCCCCAACCAGCGAGCATCCATCTAACTGACCA--GCCTGGTAGGAAGAGGACTTAAACCTCTCTTTATGGGGCTACAACCCACCACTTAAA-TCTCA
#=GS NC_003159-trnNtrnY AC NC_003159-trnNtrnY
#=GS NC_003159-trnNtrnY DE NC_003159-trnNtrnY <unknown description>
NC_009851-trnN CCTCGATCCTGCAAACTCTTAGTTAACAGCTAAGCGCTCAAACCAGCGAGCATCCATCTACCTTTCCCCCGCCTGATAAAACTAGGA----------------------------------------------
#=GS NC_009851-trnN AC NC_009851-trnN
#=GS NC_009851-trnN DE NC_009851-trnN <unknown description>
NC_009851-trnY ------------------------------------------------------------------------------------------------------------------------ACTTAGGCTAACA
#=GS NC_009851-trnY AC NC_009851-trnY
#=GS NC_009851-trnY DE NC_009851-trnY <unknown description>
//
# STOCKHOLM 1.0
#=GF SQ 3
NC_003159-trnYtrnC AGGACTTAAACCTCTCTTTATGGGGCTACAACCCACCACTTA-AATCTCAGCCACCCTACCTTATACCCTGTTACGCCCCTGAACCACCTCAACACATGCTCCCCCATAGATTAACCACACTTATCGCCCACATAAGCAGGTCTCCTTTCGCCGCCGGGCGTCGACGGAAAGCCCCGGCAGGCTGGAAACCTGCTTCTTCAGATTTGCAATCTGACGTGT-CACACCTC
#=GS NC_003159-trnYtrnC AC NC_003159-trnYtrnC
#=GS NC_003159-trnYtrnC DE NC_003159-trnYtrnC <unknown description>
NC_009851-trnY -GGACTCGAACCTCTGTCTATGGGGCTACAATCCACCGCTTAAAAACTCAGCCATCCTACC------------------------------------------------------------------------------------------------------------------------------------------------------------------------
#=GS NC_009851-trnY AC NC_009851-trnY
#=GS NC_009851-trnY DE NC_009851-trnY <unknown description>
NC_009851-trnC -------------------------------------------------------------------------------------------------------------------------------------------------------------GGAGGCGGGGGAAAGCCCCGGCAAGCAGTTAGCTTGCGACTTCAGATTTGCAATCTGATATGTTTACACCTC
#=GS NC_009851-trnC AC NC_009851-trnC
#=GS NC_009851-trnC DE NC_009851-trnC <unknown description>
//
# STOCKHOLM 1.0
#=GF SQ 3
NC_003979-cox3rrnL GATGTGGTGTGACTCTTTCTTTACTTAACTATTTATTGGTGGGGGAATTCTAGGGTCTA-AAAACTTAGGTTAAAAAAACCTGCCAAATTTCAAATTTAGTAATGAGTTTTACTCAG-TT-T-
#=GS NC_003979-cox3rrnL AC NC_003979-cox3rrnL
#=GS NC_003979-cox3rrnL DE NC_003979-cox3rrnL <unknown description>
NC_008831-cox3 GATGTGGTTTGGCTATTTCTGTATTTAGTTATTTATTGGTGAGG-AA-ACTCGG-TCTACTAA------------------------------------------------------------
#=GS NC_008831-cox3 AC NC_008831-cox3
#=GS NC_008831-cox3 DE NC_008831-cox3 <unknown description>
NC_008831-rrnL -------------------------------------------------------------AAACTTAGGTTAAATAAACCAATTAAATTTCAAATTTAATAATGAG-A-GAATCAGTTTTTA
#=GS NC_008831-rrnL AC NC_008831-rrnL
#=GS NC_008831-rrnL DE NC_008831-rrnL <unknown description>
//
# STOCKHOLM 1.0
#=GF SQ 3
NC_003979-trnS1trnW AAGAGGTGTAAAGTTTAACTTCTAATTAAGCTAAAGCAGAAATGTTGCCTCTTTAGAAGAGTCCATGGGGGCAAGTTGAGCACGATAAAATAGGCTTAAATATTGAAAGGTTTGCGTGGGGCAGAACTTGAGGCGGAGCTCAAGTCTGTGAGTTGGGGGGGTAGCAAAGC
#=GS NC_003979-trnS1trnW AC NC_003979-trnS1trnW
#=GS NC_003979-trnS1trnW DE NC_003979-trnS1trnW <unknown description>
NC_008831-trnS1 A-------------------------------------------------------------------------------------------------------------------------------------------------------------------------
#=GS NC_008831-trnS1 AC NC_008831-trnS1
#=GS NC_008831-trnS1 DE NC_008831-trnS1 <unknown description>
NC_008831-trnW --------------------------------------------------------------------------------------------------------------------------------------------------------------------------
#=GS NC_008831-trnW AC NC_008831-trnW
#=GS NC_008831-trnW DE NC_008831-trnW <unknown description>
//
# STOCKHOLM 1.0
#=GF SQ 3
NC_003979-trnWcox1 GCGTGGGGCAGAACTTGAGGCGGAGCTCAAGTCTGTGAGTTGGGGGGGTAGCAAAGCATTATTTGTTGCAAAGAAGAATGCTGCGCCGGCTCATAGAGTAGTGGGGGCATCGGGGGAGGAGGTTGAGTTGCTGGTATGCCAAGTTGAGGTGCGGCTATCCTAGCTCTAGCGCTTGACGGCTGATTAACGCCCGGAAAAAAGAAAGAACAAAAGAAAAGTTAAAAATTTTCGCGATACCAAAGGACCCCCTGGGGGCTGGCTAACCTCAGTACCAAAGTGCCAGCAAGAAAATGATCAAGCTTGAAAATAATAGATAATTTCAGAGGGGGTGATAAAAAAATGTGTGTACCAAAGAAAAAAAATTTTTGAGTTTAGATTAAAACCAGATAGCGTCGCCAACAATTTCATGGCGAATGGGGGGAAAATTGGAGAGTGGGGGGGGGTCATGAAGTGCTGCAAGACTTTTTTAGCTGAAGCCCAGATTAGGCTTTAAAGCCTAAACCTGTTGAAAAACAGGTCAGGCCGGCAAAAGTCTTAAAGTGGCAAAACGAGAGAATTTAGGCTCTAAACCCCCGATTTTCGGGAGGGGCGTGGTTAAAGTTGAGCACGATAAAATAGGCTTAAATATTGAAATGTTTAGAATAAAATGGAGAGGGGCGACTAATCATAAAGATATTGGTACATTATACCTTATTG-CTGG-
#=GS NC_003979-trnWcox1 AC NC_003979-trnWcox1
#=GS NC_003979-trnWcox1 DE NC_003979-trnWcox1 <unknown description>
NC_008831-trnW ------------------------------------------------------------------------------------------------------------------------------------------------------------------------------------------------------------------------------------------------------------------------------------------------------------------------------------------------------------------------------------------------------------------------------------------------------------------------------------------------------------------------------------------------------------------------------------------------------------------------------------------------------------------------------------------------------------------------------
#=GS NC_008831-trnW AC NC_008831-trnW
#=GS NC_008831-trnW DE NC_008831-trnW <unknown description>
NC_008831-cox1 -----------------------------------------------------------------------------------------------------------------------------------------------------------------------------------------------------------------------------------------------------------------------------------------------------------------------------------------------------------------------------------------------------------------------------------------------------------------------------------------------------------------------------------------------------------------------------------------------------------------------------------------------------------------ATAAAGTGGAGAGGGGCTACGAACCACAAAGATATTGGTACTTTATA-CTTGTTGGCGGGG
#=GS NC_008831-cox1 AC NC_008831-cox1
#=GS NC_008831-cox1 DE NC_008831-cox1 <unknown description>
//
# STOCKHOLM 1.0
#=GF SQ 3
NC_004373-trnItrnQ CTGAATTAAAGGGCCGCTTTGATAGAGCGTAACATGGGGGTTAGATTCCCCCCAACTCCTTAGAAAGGGAGGGCTCGAACCTCCCCCGGGGAGATCAAAACTCCCAGTGCTCCCACTA-
#=GS NC_004373-trnItrnQ AC NC_004373-trnItrnQ
#=GS NC_004373-trnItrnQ DE NC_004373-trnItrnQ <unknown description>
NC_006355-trnI CTGAATCAAAGGGTCACTTTGATAGAGTGAAGCATGGGGGTTAAAATCCTCCCAACTCCTT----------------------------------------------------------
#=GS NC_006355-trnI AC NC_006355-trnI
#=GS NC_006355-trnI DE NC_006355-trnI <unknown description>
NC_006355-trnQ ---------------------------------------------------------CCATAGAAAAAAGGGGCTCGAACCCTTCCTGAAGAGATCAAAACTCTTGGTGCTTCCACTAC
#=GS NC_006355-trnQ AC NC_006355-trnQ
#=GS NC_006355-trnQ DE NC_006355-trnQ <unknown description>
//
# STOCKHOLM 1.0
#=GF SQ 3
NC_004373-trnMtrnF GCTAAGACAAGCTTTTGGGCCCATACCCCAAACATGTAGGTTTA-ACTCCTTCTTTTGCTATGGTTGTCCGAGTAGCTCAACTAAAGCATAACATTGAAGTTGTTAAGATGGGACCT-AGCCCCCC
#=GS NC_004373-trnMtrnF AC NC_004373-trnMtrnF
#=GS NC_004373-trnMtrnF DE NC_004373-trnMtrnF <unknown description>
NC_006355-trnM GCTAATAGAAGCTATTGGGCCCATACCCCAAAAATGTTGACTAATACTCAGCC-TTTGTTAT----------------------------------------------------------------
#=GS NC_006355-trnM AC NC_006355-trnM
#=GS NC_006355-trnM DE NC_006355-trnM <unknown description>
NC_006355-trnF ------------------------------------------------------------------------GTAGCTTAACAAAAGCATAACACTGAAGATGTTAAGATGGACCCTTAAAAGTCC
#=GS NC_006355-trnF AC NC_006355-trnF
#=GS NC_006355-trnF DE NC_006355-trnF <unknown description>
//
# STOCKHOLM 1.0
#=GF SQ 3
NC_004373-trnPtrnM AGATTTTAACTCTC-ACTACTAGCCCCCAAAACTAATATTCTAACGGT-AAACTACCCTCTGCTATATGCAACGTGACCGCTACAGTACCCACACACATACATGTACACATCTATTTATATAGATATACATATATACTTATGCATTTATATATCTATACCTATGTAGATACGTATACCCACATCTGTATCTACAACCATTTAGGCGTTTCTACACCTGTGCCTGTGTCCACCTGTATATAACTATGTATGTACAGATATATATATATATATATATATATATGCAGCTGCATACATGCACACCCCCACGCTATACAACACGCGCCCTATGAGAGTAAGTCGCTACAACCCCGCACACGGTAAAATCAGCTAAGACAAGCTTTTGGGCCCATACCCCAAACATGTAGGTTTA-ACTCC
#=GS NC_004373-trnPtrnM AC NC_004373-trnPtrnM
#=GS NC_004373-trnPtrnM DE NC_004373-trnPtrnM <unknown description>
NC_006355-trnP -GATTTAAAC-CTCCACCTCTAGCTCCCAAAGCTAGTATCCTGTCAGTTAAACGATTCTCTG------------------------------------------------------------------------------------------------------------------------------------------------------------------------------------------------------------------------------------------------------------------------------------------------------------------------------------------------------------------
#=GS NC_006355-trnP AC NC_006355-trnP
#=GS NC_006355-trnP DE NC_006355-trnP <unknown description>
NC_006355-trnM -----------------------------------------------------------------------------------------------------------------------------------------------------------------------------------------------------------------------------------------------------------------------------------------------------------------------------------------------------------------------AAAGTAAGCTAATAGAAGCTATTGGGCCCATACCCCAAAAATGTTGACTAATACTCA
#=GS NC_006355-trnM AC NC_006355-trnM
#=GS NC_006355-trnM DE NC_006355-trnM <unknown description>
//
# STOCKHOLM 1.0
#=GF SQ 3
NC_004373-trnMtrnF -GCTAAGACAAGCTTTTGGGCCCATACCCCAAACATGTAGGTTTAACTCCTTCTTTTGCTATGGTTGTCCGAGTAGCTCAACTAAAGCATAACATTGAAGTTGTTAAGATGGGACCTAGCC-CCCC
#=GS NC_004373-trnMtrnF AC NC_004373-trnMtrnF
#=GS NC_004373-trnMtrnF DE NC_004373-trnMtrnF <unknown description>
NC_008123-trnM AGCTAATT-AAGCTGTCGGGCCCATACCCCGGATACGTAGGTTAAAGCCCTACTT-----------------------------------------------------------------------
#=GS NC_008123-trnM AC NC_008123-trnM
#=GS NC_008123-trnM DE NC_008123-trnM <unknown description>
NC_008123-trnF ------------------------------------------------------------------------GTAGCTTAAATAAAGCGCAACACTGAAGTTGTTAAGATGGGCCCTAGAAAGCTC
#=GS NC_008123-trnF AC NC_008123-trnF
#=GS NC_008123-trnF DE NC_008123-trnF <unknown description>
//
# STOCKHOLM 1.0
#=GF SQ 3
NC_004373-trnPtrnM -AGATTTTAACTCTCACTACTAGCCCCCAAAACTAATATTC-TAACGGTAAACTACCCTCTGCTATATGCAACGTGACCGCTACAGTACCCACACACATACATGTACACATCTATTTATATAGATATACATATATACTTATGCATTTATATATCTATACCTATGTAGATACGTATACCCACATCTGTATCTACAACCATTTAGGCGTTTCTACACCTGTGCCTGTGTCCACCTGTATATAACTATGTATGTACAGATATATATATATATATATATATATATGCAGCTGCATACATGCACACCCCCACGCTATACAACACGCGCCCTATGAGAGTAAGTCGCTACAACCCCGCACACGGTAAAATCAGCTAAGACAAGCTTTTGGGCCCATACCCCAAACATGTAGGTTTAA-CTCC-
#=GS NC_004373-trnPtrnM AC NC_004373-trnPtrnM
#=GS NC_004373-trnPtrnM DE NC_004373-trnPtrnM <unknown description>
NC_008123-trnP GAGAATCTAACTCCCACCACTAACTCCCAAAGCTAGTATTCTTAAC--TAAAATACTTTTTG-------------------------------------------------------------------------------------------------------------------------------------------------------------------------------------------------------------------------------------------------------------------------------------------------------------------------------------------------------------------
#=GS NC_008123-trnP AC NC_008123-trnP
#=GS NC_008123-trnP DE NC_008123-trnP <unknown description>
NC_008123-trnM -------------------------------------------------------------------------------------------------------------------------------------------------------------------------------------------------------------------------------------------------------------------------------------------------------------------------------------------------------------------------AATAAGCTAA-TTAAGCTGTCGGGCCCATACCCCGGATACGTAGGTTAAAGCCCTA
#=GS NC_008123-trnM AC NC_008123-trnM
#=GS NC_008123-trnM DE NC_008123-trnM <unknown description>
//
# STOCKHOLM 1.0
#=GF SQ 3
NC_004373-trnQnad2 GGGCTCGAACCTCCCCCGGGGAGATCAAAACTCCCAGTGCTCCCACTACACCACTTTCTAGCAGGCCCCCCCCCCTACGGGCGGTTAACTCCGCCACCTGCTCATGAGCCCATATATCATAACTGCCCTCCTTATGAGCCTAGGACTCGGCACTACCATTAC-
#=GS NC_004373-trnQnad2 AC NC_004373-trnQnad2
#=GS NC_004373-trnQnad2 DE NC_004373-trnQnad2 <unknown description>
NC_008123-trnQ GGATTCGAACCCATCCTATAGAGATCAAAACTCTATGTGCTCCCAATACACCACCTTCTA-------------------------------------------------------------------------------------------------------
#=GS NC_008123-trnQ AC NC_008123-trnQ
#=GS NC_008123-trnQ DE NC_008123-trnQ <unknown description>
NC_008123-nad2 --------------------------------------------------------------------------------------------------------------------------------------------TAATACTGGGCACAACCATTACA
#=GS NC_008123-nad2 AC NC_008123-nad2
#=GS NC_008123-nad2 DE NC_008123-nad2 <unknown description>
//
# STOCKHOLM 1.0
#=GF SQ 3
NC_004373-nad1trnI TTTATTATTTGACACCTGGCCCTCGGAGTTGCCCTTACGGGTC-TGCCTCCTG-C--C--TA--CAGGGTGTTGTGCCTGAATTAA-AGGGCCGCTTTGATAGAGCGTAACATGGGGGTTAGATTCC
#=GS NC_004373-nad1trnI AC NC_004373-nad1trnI
#=GS NC_004373-nad1trnI DE NC_004373-nad1trnI <unknown description>
NC_011381-nad1 CTTGTAATCTGACATCTCTCATTACCAATTGCCTTCTTTGGTCTTCCCCCCCAACTTTAATATTTACAGAGATATGCCTGAAATAA-AGGATCCCCTTGATAGAGTGCCCCTT--------------
#=GS NC_011381-nad1 AC NC_011381-nad1
#=GS NC_011381-nad1 DE NC_011381-nad1 <unknown description>
NC_011381-trnI -----------------------------------------------------------------ACGGAGATGTGCCTGAAATAAAAGGATCATTTTGATAGAATGCCTCATGAGGGTTTAAGTCC
#=GS NC_011381-trnI AC NC_011381-trnI
#=GS NC_011381-trnI DE NC_011381-trnI <unknown description>
//
# STOCKHOLM 1.0
#=GF SQ 3
NC_004373-trnMtrnF -GCTAAGACAAGCTTTTGGGCCCATACCCCAAACATGTAGGTTTAACTCCTTCTTTTGCTATGGTTGTCCGAG-TA-GC-TCAACTAAAGCATAACATTGA-AGTTGTTAAGATGGGACCTAGCCC-CCC
#=GS NC_004373-trnMtrnF AC NC_004373-trnMtrnF
#=GS NC_004373-trnMtrnF DE NC_004373-trnMtrnF <unknown description>
NC_011381-trnM AGCTAA-ATAAGCTTTTGGGCCCATACCCCAAACATGTTGGTTAAAATCCTTCCTTTACTATATTTA-CAGAGATATGCCTGAAATAAAGGATCCCCTTGATAGA-GT----------------------
#=GS NC_011381-trnM AC NC_011381-trnM
#=GS NC_011381-trnM DE NC_011381-trnM <unknown description>
NC_011381-trnF ------------------------------------------------------------------------G-TA-GC-TTAATTAAAGTATAACACTGA-AGATGTTAAGATGGGCCCTAAAAAGCCC
#=GS NC_011381-trnF AC NC_011381-trnF
#=GS NC_011381-trnF DE NC_011381-trnF <unknown description>
//
# STOCKHOLM 1.0
#=GF SQ 3
NC_004373-trnPtrnM AG-ATTTTAACTCTCACTACTAGCCCCCAAAACTAATATTCTAACGGTAAACTACCCTCTGCTATATGCAACGTGACCGCTACAGTACCCACACACATACATGTACACATCTATTTATATAGATATACATATATACTTATGCATTTATATATCTATACCTATGTAGATACGTATACCCACATCTGTATCTACAACCATTTAGGCGTTTCTACACCTGTGCCTGTGTCCACCTGTATATAACTATGTATGTACAGATATATATATATATATATATATATATGCAGCTGCATACATGCACACCCCCACGCTATACAACACGCGCCCTATGAGAGTAAGTCGCTACAACCCCGCACACGGTAAAATCAGCTAAGACAAGCTTTTGGGCCCATACCCCAAACATGTAGGTTTAACTCC--
#=GS NC_004373-trnPtrnM AC NC_004373-trnPtrnM
#=GS NC_004373-trnPtrnM DE NC_004373-trnPtrnM <unknown description>
NC_011381-trnP GGGAGTTTAACCCCCACCCCTAGCTCCCAAAGCTAGAGCTCTAA-GTTAAACTATTCTTTG-------------------------------------------------------------------------------------------------------------------------------------------------------------------------------------------------------------------------------------------------------------------------------------------------------------------------------------------------------------------
#=GS NC_011381-trnP AC NC_011381-trnP
#=GS NC_011381-trnP DE NC_011381-trnP <unknown description>
NC_011381-trnM -----------------------------------------------------------------------------------------------------------------------------------------------------------------------------------------------------------------------------------------------------------------------------------------------------------------------------------------------------------------ACAGTAAAGTCAGCTAA-ATAAGCTTTTGGGCCCATACCCCAAACATGTTGGTTAAAATCCTT
#=GS NC_011381-trnM AC NC_011381-trnM
#=GS NC_011381-trnM DE NC_011381-trnM <unknown description>
//
# STOCKHOLM 1.0
#=GF SQ 3
NC_004377-nad6trnE AGAAGCAACAAAAATTACCCCTAAATTTATTACTGCT-AAAACAAC-TAATAGA-TATATCATCATTCCCACCTGAATTTTCATC-AGGACCACTGACTTGAAAAACCAACGTTGTAATTCAA---
#=GS NC_004377-nad6trnE AC NC_004377-nad6trnE
#=GS NC_004377-nad6trnE DE NC_004377-nad6trnE <unknown description>
NC_008225-nad6 TGC--CAACGC-AACTGCTCCTAAAATAAACACCCCTGACAATATCATTATTGAATAAGACATAATCCCTGCCCGGGATTAAACCGAGAATAAAT-ATTTAAATATCCGCCTTTG-ACCTCA----
#=GS NC_008225-nad6 AC NC_008225-nad6
#=GS NC_008225-nad6 DE NC_008225-nad6 <unknown description>
NC_008225-trnE -------------------------------------------------------------ATAATTCTTGCCCGGGCTCTAACC-AGGACCAATGACTTGAAAAACCACCGTTG-A-TTCAACTA
#=GS NC_008225-trnE AC NC_008225-trnE
#=GS NC_008225-trnE DE NC_008225-trnE <unknown description>
//
# STOCKHOLM 1.0
#=GF SQ 3
NC_004377-trnEcob -C-TGAATTTTCATCAGGACCACTGACTTGAAAAACCAACGTTGTAATTCAACTACGGGAATATAACTTTGTTTATTACCCCCAACACACAAATTAAATCTGTAAGTCACCACTTATGCTAGATTAATTACACAGTGAAACCAATGACCAATTTACGAAAGACACACCCGCTCTTAAAAATTGTTAACGATGCTTTAATTGA-
#=GS NC_004377-trnEcob AC NC_004377-trnEcob
#=GS NC_004377-trnEcob DE NC_004377-trnEcob <unknown description>
NC_008225-trnE GCCCGGGCTCTAACCAGGACCAATGACTTGAAAAACCACCGTTG--ATTCAACTACAAGAA----------------------------------------------------------------------------------------------------------------------------------------------
#=GS NC_008225-trnE AC NC_008225-trnE
#=GS NC_008225-trnE DE NC_008225-trnE <unknown description>
NC_008225-cob ----------------------------------------------------------------------------------------------------------------------------------------------AATGACCAGCCTTCGAAAAACCCACCCCCTCCTAAAAATCGCAAATGATGCCGTAACAGAC
#=GS NC_008225-cob AC NC_008225-cob
#=GS NC_008225-cob DE NC_008225-cob <unknown description>
//
# STOCKHOLM 1.0
#=GF SQ 3
NC_004377-trnPtrnF -AGATTTTAACTCCTGCCCCTAGCTCCCAAAGCT-AGAATTTTAAAACTTAACTATTCTCTGGCCCCAGAAATTTTGACTCGCCCCTACATTTAAAATATTCACCATAGACTATAGTAACTCTTCATGGTATAGTACATCTATGTATAACCACCATATACTTATTTTGACCATTCAAGAAATAAATACAATCAATTCATAAAAACTTTTCATTTAAATCTGATTAAAAACTAATTTAAACATACAAGAAATAACCACAATTAATTATTTAAGACTTAAATTTATTGAACAACTTATTAATTTTTAAGTACACGTGATTAATCGGCCTATCGTTTCTTTTAAGGTTTACTAAATCACCAGCTAGCGTGTATTTAAATGGTACACTGTCCAATGAAGGTGAGGGGTACTTATTAGAAAATTCACCACTCCGTGAATTTTTCCTGGCATCTCTCCCTAGCTTCAGGGTCATAACTTCATACCGCTCACAGCTTGCTTTTTTGTCCATCTCTAAATGGAGTCGTTCATATTTCCAAATTTCCCACCATGCCGAGCATTCTCTCCATAGGGCTATTGGGTTCTTCTTTTTTTTCTTTTCCCTTCATCAACCCCCCAGAGTGGAGTTATGAATAACTACCAGAGGTAGGTCATTCCTTGAAATTTAAGACATTTTATTAAGGTTTTAAAGACTTTTTTTTAGAGAATTACATTATATTATTTCAAGGGCATAACACAACTCCATTCGTTCGTCAAAAATTTCTTCAAAAACACAAAATTTTTAAGGCCGTAAACCCCCCCTACCCCCCAGTTTTACGAGACTTGTAATTCCTGCAAACCCCCCGGAAACAGAAAAATCCCCAAACTGAGCTTACTTAATCGAAAGAACCTTTCAACTCCAAAAATCTTTTACCCCTTGGATATTATTGACTATTAATAAAAACCCCTACGATCAAATTTTCCTACCCTTTAATAGGCTCGTTAATGGAAAAATATTACACTAAAACCACTTTTTAAAAAGCACAATGTTTTTCCCTAAGGCCAAGTTTGACCCCAAGAATTGTGTTATTTTAATTTTAAAATTAAAACTAAAGTATTAAACTTTTTTTGCTGTCGTAGCTTAAATTTAAAGCTTAATGCTGAAGATATTAAGATGAAGCCTAAAA--C-C
#=GS NC_004377-trnPtrnF AC NC_004377-trnPtrnF
#=GS NC_004377-trnPtrnF DE NC_004377-trnPtrnF <unknown description>
NC_008225-trnP GAGACTTAAACTCCCACCCCCAGCTCCCAAAGCTGAGATTCTTC--ATTAAACTATCCTCTGCAACCCCAAATAT---------------------------------------------------------------------------------------------------------------------------------------------------------------------------------------------------------------------------------------------------------------------------------------------------------------------------------------------------------------------------------------------------------------------------------------------------------------------------------------------------------------------------------------------------------------------------------------------------------------------------------------------------------------------------------------------------------------------------------------------------------------------------------------------------------------------------------------------------------------------------------------------------------------------------------------------------------------------------------------------------------------------------------------------------------------------------------------------------------------------------------
#=GS NC_008225-trnP AC NC_008225-trnP
#=GS NC_008225-trnP DE NC_008225-trnP <unknown description>
NC_008225-trnF ---------------------------------------------------------------------------------------------------------------------------------------------------------------------------------------------------------------------------------------------------------------------------------------------------------------------------------------------------------------------------------------------------------------------------------------------------------------------------------------------------------------------------------------------------------------------------------------------------------------------------------------------------------------------------------------------------------------------------------------------------------------------------------------------------------------------------------------------------------------------------------------------------------------------------------------------------------------------------------------------------------------------------------------------------------------------------------------------------------------------------------------------------CGTAACTTAA-TT-AAAGTTTAATATTGAAGCTATTAGGATGGGCCCTAAAAAGCCC
#=GS NC_008225-trnF AC NC_008225-trnF
#=GS NC_008225-trnF DE NC_008225-trnF <unknown description>
//
# STOCKHOLM 1.0
#=GF SQ 3
NC_004592-nad5nad6 ACATACTTAACCCTTTTTTTCCTAACCTTTACTCTTGCCCTTTTCTTTTCTGCTTCTTAAACAGCCCGAACCGTCCCCCGACTCAACCCCCGTGTTAACTCTAATACTACAAA-AA
#=GS NC_004592-nad5nad6 AC NC_004592-nad5nad6
#=GS NC_004592-nad5nad6 DE NC_004592-nad5nad6 <unknown description>
NC_006335-nad5 ---TA-GTAACACTTACCT--CTACCCTTT--------------------------------------------------------------------------------------
#=GS NC_006335-nad5 AC NC_006335-nad5
#=GS NC_006335-nad5 DE NC_006335-nad5 <unknown description>
NC_006335-nad6 ------------------------------------------------------------ACAGCACGTAAAGATCCACGAGATACCCCACGAGTAATTTCTAATACCGTAAATAA
#=GS NC_006335-nad6 AC NC_006335-nad6
#=GS NC_006335-nad6 DE NC_006335-nad6 <unknown description>
//
# STOCKHOLM 1.0
#=GF SQ 3
NC_004592-trnPtrnT GAGATTTTAACTCCT-ATCTTTAGCTCCCAAAGCTAAAATTTTAAATTAAACTACC-CTCTGGAGATGTACCATTTAGTATTATGGTCTTTAAGATTTGTATAGTATAACTATGCATTATCAACATAAATTTATTTAGACCTATCATACATCAGTATTCCTCAAAGAACCACATAAAGCCAAACACGTGATAATAACCAATTAGGAAGCTCTACCACCGGGAAATTGAATCTTCAATAGATAATCCATCACCCTACTGCTCTCTCACAAACCCACCATCTATACAGTTTAGTGCCGCTTAATGTAGTAAGAACCGACCAACATTGCCACTCGCGCATACTCTTCATGATGATCACGTGCAATTATTGTGGGGGTCGCTATTAGTGAACTATTACTTGCATCTGGTTCCTATTTCAGGGTCAATCCTTAAGAAACCACCAACTGAAAGCCGAATGCAATGCATCTGGTTAATGGTGTCGACCTTACGACTCGTTACCCACCAAGCCGGGCGTTCTTTTAAATGCATGGGGTTCTCTTTTTTTTCTTTCCTTTCACTTTGCATCCCCAGTGCACACTAAAAAGACTAACAAGGGAGACCTAGATCTTGTTGTCCAGAGGACCAATGTTCCATGTAAAAAGACTTTGACAGAAGAAACCCATAATTTGTTTTCTAGTGCATAAGCCTACTCCTGTCAGCCCCCGGTGGTAACCTTCAAAATTTTTCCTAAAGCCCCCCTACCCCCCAAAAATCTACGTAAGGGGCACCACTTTTAGAACTAATTTACCTTAAAAAATATAAAACCCCAACATAAACTTGTTGCCCTCCAAATAAAGGTGCGAATTTGTGCCCTCTTTATAGTAGGCCATGTCTTTTCATTTATTTATGTAAAATTGAATAGATAAGAAAGGACAAAAAAACTAGAGCCCTATAAAACTCTTTCAACAAATACTCCTCTCCTTTCCTAATTATTAGCTAAACCAGAAAATATCTCTATCTTAATTCATCTTGGCCCTTCACAACAAACGGCCTTAATTTAACAATTAAATTAGCCTAAGTCCTTAAAATAAATAATATAACTTTATCATGCGTTCTGTAAAGAGCAAATTTTGTCCTTCTTTATACGCGTCCTAGCGTTTCTAGTTATTTTTATGAAAGCCCCCGTAAAGAACTCATTATTTACTTTATAGGTCCCTTACAGAAACCTGCATAGAATGTGCCTAAAATATAAGTCTTCCCCCACCAAAATTATGCACGCACCAGAAGCTCAGAGAAGAGCATCGGTTTTGTAATCCGAA-AGTCGAAGGTTAAAAT--C
#=GS NC_004592-trnPtrnT AC NC_004592-trnPtrnT
#=GS NC_004592-trnPtrnT DE NC_004592-trnPtrnT <unknown description>
NC_006335-trnP AGGATTTACAC-CTTCACCATTGACACCCAAGGCCAAAATTCTAAATTTAACTACCGCT--------------------------------------------------------------------------------------------------------------------------------------------------------------------------------------------------------------------------------------------------------------------------------------------------------------------------------------------------------------------------------------------------------------------------------------------------------------------------------------------------------------------------------------------------------------------------------------------------------------------------------------------------------------------------------------------------------------------------------------------------------------------------------------------------------------------------------------------------------------------------------------------------------------------------------------------------------------------------------------------------------------------------------------------------------------------------------------------------------------------------------------------------------------------------------------------------------------------------------------------------------------------------------------------------------
#=GS NC_006335-trnP AC NC_006335-trnP
#=GS NC_006335-trnP DE NC_006335-trnP <unknown description>
NC_006335-trnT -------------------------------------------------------------------------------------------------------------------------------------------------------------------------------------------------------------------------------------------------------------------------------------------------------------------------------------------------------------------------------------------------------------------------------------------------------------------------------------------------------------------------------------------------------------------------------------------------------------------------------------------------------------------------------------------------------------------------------------------------------------------------------------------------------------------------------------------------------------------------------------------------------------------------------------------------------------------------------------------------------------------------------------------------------------------------------------------------------------------------------------------------------------------------------------------------------------------------------------------------------------------------------------CACCA-AATCA-ATAC-TACC-GCAGTTTA-AGAA-AACATCAGCCTTGTAAGCTGAAGAATGGGGATTTAAAATCTC
#=GS NC_006335-trnT AC NC_006335-trnT
#=GS NC_006335-trnT DE NC_006335-trnT <unknown description>
//
# STOCKHOLM 1.0
#=GF SQ 3
NC_004592-trnTtrnF -TCAGAGAAGAGCATCGGTTTTGTAATCCGAA-AGTCGAAGGTTAAAATCCATCCTGATGCTAAGAGC-CC-CCTTTTATTTAAATTTTCTGTATTTTACATATTTTCTAATCACTTAGTGACTAAAATTAACATAAAAAGTATAATAAATCATCAAAACTCCAAACACCTAATAATATAACAAATAAGAATAAATAAAACAAAACCGGCAAGTCTCCAACAATAGCTGTAAATGCTCACCCTATAAAGATTATATTTACTGCCTCTTAAAGCCTATAGCCTTATTTACCCTTCCCCTTAATATGCCTTAAATCTTCCTATCCAAACAACTATTAAACATTAAATATCCCTCCACTAAACCCCTTCGCTCACGTATTCTACTTAAGATATAACACTGAAGATGTTAAGACGGCCCCTAA-AAAG-GC
#=GS NC_004592-trnTtrnF AC NC_004592-trnTtrnF
#=GS NC_004592-trnTtrnF DE NC_004592-trnTtrnF <unknown description>
NC_006335-trnT GTTTAAGAAAA-CATCAGCCTTGTAAGCTGAAGAATGGGGATTTAAAAT-C-TCCCGATAGTCCGGGCTCCGCCT----------------------------------------------------------------------------------------------------------------------------------------------------------------------------------------------------------------------------------------------------------------------------------------------------------------------------------------------------------------
#=GS NC_006335-trnT AC NC_006335-trnT
#=GS NC_006335-trnT DE NC_006335-trnT <unknown description>
NC_006335-trnF ------------------------------------------------------------------------------------------------------------------------------------------------------------------------------------------------------------------------------------------------------------------------------------------------------------------------------------------------------------------------------------------TACTAAAGC-ACGGCACTGAAAATGCCAAGACAGATAATAATAAATCTC
#=GS NC_006335-trnF AC NC_006335-trnF
#=GS NC_006335-trnF DE NC_006335-trnF <unknown description>
//
# STOCKHOLM 1.0
#=GF SQ 3
NC_004594-cox3trnG GCACTTCGTTGACGTTGTCTGATTATTCTTGTATGTCTCAATTTATTGATGAGGCTCATAATCTTTCTAGTATTAAG-TTAGTATAAGTGACTTCCAATCACACGGTCTTGGTTAGAGTC
#=GS NC_004594-cox3trnG AC NC_004594-cox3trnG
#=GS NC_004594-cox3trnG DE NC_004594-cox3trnG <unknown description>
NC_008448-cox3 -CATTTCGTTGATGTCGTGTGACTTTTCCTTTATGCCTCTATTTATTGATGAGGCTCATAGTCTTTCTAGTACTAATATTAGTATAAGTGACTTCCAATCACGAAGTCTTGATTA-AGCC
#=GS NC_008448-cox3 AC NC_008448-cox3
#=GS NC_008448-cox3 DE NC_008448-cox3 <unknown description>
NC_008448-trnG --ATTTCGTTGATGTCGTGTGACTTTTCCTTTATGCCTCTATTTATTGATGAGGCTCATAGTCTTTCTAGTATTAATATTAGTATAAGTGACTTCCAATCACGCAGTCTTGGTTAAACCC
#=GS NC_008448-trnG AC NC_008448-trnG
#=GS NC_008448-trnG DE NC_008448-trnG <unknown description>
//
# STOCKHOLM 1.0
#=GF SQ 3
NC_004594-nad4trnH ACCTGCTCCCTGTAGTGCTGCTGGTGGCCAAGCCTGAGTTGATGTGGGG-TTGATCT-TTTTGTAGATATAGTTTAGCCAAAACATCAGATTGTGATTCTGAAAACAGGGGTTAAAC-CCCC
#=GS NC_004594-nad4trnH AC NC_004594-nad4trnH
#=GS NC_004594-nad4trnH DE NC_004594-nad4trnH <unknown description>
NC_008448-nad4 A-------------------------------------------------------------------------------------------------------------------------
#=GS NC_008448-nad4 AC NC_008448-nad4
#=GS NC_008448-nad4 DE NC_008448-nad4 <unknown description>
NC_008448-trnH -------------------------------------------GGGGGGCCTGA-CTATTCTGTATATATAGTTTAATCAAAATATTAGATTGTGATTCTAAAGATAGGGGTTAAACTCCCC
#=GS NC_008448-trnH AC NC_008448-trnH
#=GS NC_008448-trnH DE NC_008448-trnH <unknown description>
//
# STOCKHOLM 1.0
#=GF SQ 3
NC_004594-trnRnad4l TCTAAGAGAAGACCTCTGATTTCGGCTCAGACAATTATGGTTTAAGTCCATAACCGCCTTATGACTCCAGTACACTTTACCTTCACTTCAGCCTTTGTCCTAGGGCTAATAGGATTAG-C
#=GS NC_004594-trnRnad4l AC NC_004594-trnRnad4l
#=GS NC_004594-trnRnad4l DE NC_004594-trnRnad4l <unknown description>
NC_008448-trnR TCCAAAACAAGACCTCTGATTTCGACTCAGAAAATTATGGTTTAAATCCATAACCCCCTTATGACCCCCATACATTTTACCTTCTCCTCAGCTCTTGTTCAAGGACTAACAGG-------
#=GS NC_008448-trnR AC NC_008448-trnR
#=GS NC_008448-trnR DE NC_008448-trnR <unknown description>
NC_008448-nad4l -CCAAAACAAGACCTCTGATTTCGACTCAGAAAATTATGGTTTAAATCCATAACCCCCTTATGACCCCCACCCTTTTTACCTTCTCTTCAGCTTTTATTCTAGGATTAATAGGTCTGGCC
#=GS NC_008448-nad4l AC NC_008448-nad4l
#=GS NC_008448-nad4l DE NC_008448-nad4l <unknown description>
//
# STOCKHOLM 1.0
#=GF SQ 3
NC_005439-cox2trnY ---T-TT--ATACCTATTGTAGTAGAAGCTGTTCACGTC-GATGACTTTTTTTTTGAAAGTGCTTAGCACAAAGGATTGTAAATCTTTCATTTGATATTCTATCTCAAAA
#=GS NC_005439-cox2trnY AC NC_005439-cox2trnY
#=GS NC_005439-cox2trnY DE NC_005439-cox2trnY <unknown description>
NC_012434-cox2 CACTCTTTCATGCCAATTGTTGTAGAAACGGC-CAGGTTGGAAGA-TTT-------------------------------------------------------------
#=GS NC_012434-cox2 AC NC_012434-cox2
#=GS NC_012434-cox2 DE NC_012434-cox2 <unknown description>
NC_012434-trnY --------------------------------------------------------------------------------------------------------------
#=GS NC_012434-trnY AC NC_012434-trnY
#=GS NC_012434-trnY DE NC_012434-trnY <unknown description>
//
# STOCKHOLM 1.0
#=GF SQ 3
NC_005439-nad1nad4l -ATATTGTTCTTGTGTTTATTGTGTTGATTAATTATAATATATTTTAATTATATTTTTTAATAATTTTTTATGTTTCACTATTGTTTGTCTTTTTTTTGGTTCTATGTTACTTATTTAA
#=GS NC_005439-nad1nad4l AC NC_005439-nad1nad4l
#=GS NC_005439-nad1nad4l DE NC_005439-nad1nad4l <unknown description>
NC_012434-nad1 GGTTTTCTGCCTTT-TGGACTGTGT----------------------------------------------------------------------------------------------
#=GS NC_012434-nad1 AC NC_012434-nad1
#=GS NC_012434-nad1 DE NC_012434-nad1 <unknown description>
NC_012434-nad4l ----------------------------------------------------------------------------------------------------TTCTTTTTTACGTACATA-
#=GS NC_012434-nad4l AC NC_012434-nad4l
#=GS NC_012434-nad4l DE NC_012434-nad4l <unknown description>
//
# STOCKHOLM 1.0
#=GF SQ 3
NC_005439-nad4lcob CG-AG-G-AAGTCACATATTAATTGCGCTTACGCATTTTGCTAAAAATTCGTGATTCAGTTAATTTACCTAGACCTTTAAGTATTTCTATTTG
#=GS NC_005439-nad4lcob AC NC_005439-nad4lcob
#=GS NC_005439-nad4lcob DE NC_005439-nad4lcob <unknown description>
NC_012434-nad4l AGTATAGTAAGTC--------------------------------------------------------------------------------
#=GS NC_012434-nad4l AC NC_012434-nad4l
#=GS NC_012434-nad4l DE NC_012434-nad4l <unknown description>
NC_012434-cob ---------------------------------------------------------------------------------------------
#=GS NC_012434-cob AC NC_012434-cob
#=GS NC_012434-cob DE NC_012434-cob <unknown description>
//
# STOCKHOLM 1.0
#=GF SQ 3
NC_005796-nad4trnL1 ACTTAATTCCAGTATTACTTCT-AGTACTGAAGCCCGAACTAATATGAGGCTGATGCATATGTAGATATA-GTTTAAAAAAGACGTTAGATTGTGATTCTAAAAATAGGAGATAAAACCTCTTTATCCACCGAGAGAGGCTGGAAGCACTGGGGACTGCTAATCCCTCAGCACCACGGCTAAACTCCGTGGCTCACTCGGCCCCTAAAGGATAATAGCTCATCCGTTGGTCTTAGGAACCAAAAACTCTTGGTGCAACTCCAAGTAGAGGCT
#=GS NC_005796-nad4trnL1 AC NC_005796-nad4trnL1
#=GS NC_005796-nad4trnL1 DE NC_005796-nad4trnL1 <unknown description>
NC_010199-nad4 ATCTCCTCCCCCTGCTTCTCCTGATTACAAAA-CCCGAGCTAATTTGTGGCTGAATTATATGTAGGTACAACTTTAAAA-------------------------------------------------------------------------------------------------------------------------------------------------------------------------------------------------
#=GS NC_010199-nad4 AC NC_010199-nad4
#=GS NC_010199-nad4 DE NC_010199-nad4 <unknown description>
NC_010199-trnL1 -------------------------------------------------------------------------------------------------------------------------------------------------------------------------------------------------------GCTCCTAAAGGATAATAGCCCTTCCATTGGTCTTAGGAACCAAAAACTCTTGGTGCAA----------A---T
#=GS NC_010199-trnL1 AC NC_010199-trnL1
#=GS NC_010199-trnL1 DE NC_010199-trnL1 <unknown description>
//
# STOCKHOLM 1.0
#=GF SQ 3
NC_005796-trnHtrnS1 GTTTAAAAAAGACGTTAGATTGTGATTCTAAAAATAGGAGATAAAACCTCTTTATCCACCGAGAGAGGC-TGGAAGCACTGGGGACTGCTAATCCCTCAGCACCACGGCTAAACTCCGT--
#=GS NC_005796-trnHtrnS1 AC NC_005796-trnHtrnS1
#=GS NC_005796-trnHtrnS1 DE NC_005796-trnHtrnS1 <unknown description>
NC_010199-trnH GTTTAATAAAAACATTAGATTGTGATTCTAAAGACAGAAGTTAAAACCTCCTTATCCAC--------------------------------------------------------------
#=GS NC_010199-trnH AC NC_010199-trnH
#=GS NC_010199-trnH DE NC_010199-trnH <unknown description>
NC_010199-trnS1 ---------------------------CCAAGAATAG-ACTTAAAACC-CGCGC-CCAC-GAGAGAGGCCTGCTGGCAACGAAGACTGCTAATCC-TCATCCCCTCGGTTGAAATCCGAAG
#=GS NC_010199-trnS1 AC NC_010199-trnS1
#=GS NC_010199-trnS1 DE NC_010199-trnS1 <unknown description>
//
# STOCKHOLM 1.0
#=GF SQ 3
NC_005796-trnS1nad5 -CTGGAAGCACTGGGGACTGCTAATCCCTCAGCACCACGGCTAAACTCCGTGGCTCACTCGGCCCCTAAAGGATAATAGCTCATCCGTTGGTCTTAGGAACCAAAAACTCTTGGTGCAACTCCAAGTAGAGGCTATGCACTCAACAACCCTCATCTTCAATTCAAGCCTCCTAATTATCTTCGCGCTCCTTA--T
#=GS NC_005796-trnS1nad5 AC NC_005796-trnS1nad5
#=GS NC_005796-trnS1nad5 DE NC_005796-trnS1nad5 <unknown description>
NC_010199-trnS1 CCTGCTGGCAACGAAGACTGCTAATCC-TCATCCCCTCGGTTGAAATCCGAAGCTCACTC---------------------------------------------------------------------------------------------------------------------------------------
#=GS NC_010199-trnS1 AC NC_010199-trnS1
#=GS NC_010199-trnS1 DE NC_010199-trnS1 <unknown description>
NC_010199-nad5 ----------------------------------------------------------------------------------------------TAGTCACCAATGCC-CTTGGTTCAAATCCAAGTAGTAGCCATGCCCCCCTTACACATTACCTTAACATCCACCCTAACAATAACCCTCCTGCTC-TTAGCC
#=GS NC_010199-nad5 AC NC_010199-nad5
#=GS NC_010199-nad5 DE NC_010199-nad5 <unknown description>
//
# STOCKHOLM 1.0
#=GF SQ 3
NC_005800-nad4trnH ATCTGATTCCAGTAATGCTTTTGGCTTTAAAGCCTGAGTTAGTGTGGGGTTGGTGTCTATGCAGACATAGTTTAAACAAAATGCTAGATTGTGATTCTAGCGATAGGAGATAGAACCTC-
#=GS NC_005800-nad4trnH AC NC_005800-nad4trnH
#=GS NC_005800-nad4trnH DE NC_005800-nad4trnH <unknown description>
NC_005796-nad4 ACTTAATTCCAGTATTACTTCTAGTACTGAAGCCCGAACTAATATGAGGCTGATGCATAT------------------------------------------------------------
#=GS NC_005796-nad4 AC NC_005796-nad4
#=GS NC_005796-nad4 DE NC_005796-nad4 <unknown description>
NC_005796-trnH --------------------------------------------------------------AGATATAGTTTAAAAAAGACGTTAGATTGTGATTCTAAAAATAGGAGATAAAACCTCT
#=GS NC_005796-trnH AC NC_005796-trnH
#=GS NC_005796-trnH DE NC_005796-trnH <unknown description>
//
# STOCKHOLM 1.0
#=GF SQ 3
NC_005800-trnL1nad5 AACAGCTGATCCGTTGGTCTTAGGAACCAAAGACTCTTGGTGCAAATCCAAGTAGAGGCTATGCATTTATCAACTTTAGGTTTTAATTCGAGT-TCCTTAACTGTATTTGTACTACTCCT-
#=GS NC_005800-trnL1nad5 AC NC_005800-trnL1nad5
#=GS NC_005800-trnL1nad5 DE NC_005800-trnL1nad5 <unknown description>
NC_005796-trnL1 AATAGCTCATCCGTTGGTCTTAGGAACCAAAAACTCTTGGTGCAACTCCAAGTAGAGGCT-------------------------------------------------------------
#=GS NC_005796-trnL1 AC NC_005796-trnL1
#=GS NC_005796-trnL1 DE NC_005796-trnL1 <unknown description>
NC_005796-nad5 -ATAGCTCATCCGTTGGTCTTAGGAACCAAAAACTCTTGGTGCAACTCCAAGTAGAGGCTATGCACTCAACAACCCTCATCTTCAATTCAAGCCTCCT-AATTATCTTCGCGCTCCTTATT
#=GS NC_005796-nad5 AC NC_005796-nad5
#=GS NC_005796-nad5 DE NC_005796-nad5 <unknown description>
//
# STOCKHOLM 1.0
#=GF SQ 3
NC_005800-trnS1trnL1 CTATGAGGCGTTGGGAACTGCTAATTC-TTAGTATCATGGTTAGAATCCATGGCTCGCTCGAGCCCCTATAGGATAACAGCTGATCCGTTGGTCTTAGGAACCAAAGACTCTTGGTGCAAA
#=GS NC_005800-trnS1trnL1 AC NC_005800-trnS1trnL1
#=GS NC_005800-trnS1trnL1 DE NC_005800-trnS1trnL1 <unknown description>
NC_005796-trnS1 CT-GGAAGCACTGGGGACTGCTAATCCCTCAGCACCACGGCTAAACTCCGTGGCTCACTCG-GCCCCTAAAGGATAATAGCTCATCCGTTGGTCTTAGGAACCAAAAACTCTTGGTGCAA-
#=GS NC_005796-trnS1 AC NC_005796-trnS1
#=GS NC_005796-trnS1 DE NC_005796-trnS1 <unknown description>
NC_005796-trnL1 ---------------------------------------------------------------------------------------------------------------------CAAA
#=GS NC_005796-trnL1 AC NC_005796-trnL1
#=GS NC_005796-trnL1 DE NC_005796-trnL1 <unknown description>
//
# STOCKHOLM 1.0
#=GF SQ 3
NC_005961-trnMnad2 AGTCAGCTAAGCAAGCTATTGGGCCCATAC-CCCAAAAATGTT-A-TAC-AC--CAACCTCTACTACACACACCATGACCACAACCTCATGAACAATAATAACACTAAACATCACACTAGGAACC-CTCTTAGC
#=GS NC_005961-trnMnad2 AC NC_005961-trnMnad2
#=GS NC_005961-trnMnad2 DE NC_005961-trnMnad2 <unknown description>
NC_006355-trnM GCTAA--TA-G-AAGCTATTGGGCCCATAC-CCCAAAAATGTTGACTAATACT-CAGCCTTTGTTAC-------------------------------------------------------------------
#=GS NC_006355-trnM AC NC_006355-trnM
#=GS NC_006355-trnM DE NC_006355-trnM <unknown description>
NC_006355-nad2 --------------------------ATACACCCAAACAAGTTGA-TTA-ACTTCAACGATTGCTTCAT-GAGC-CC-CTATATTCTCTCGATCTTTCTTTTC-GGA--C-TCGGCCTAGGAACCACAATTACA
#=GS NC_006355-nad2 AC NC_006355-nad2
#=GS NC_006355-nad2 DE NC_006355-nad2 <unknown description>
//
# STOCKHOLM 1.0
#=GF SQ 3
NC_005961-trnQtrnA -A-CTCGAACCCGCACCTGAA-AGATCAAAACTTCCAGTACTACCTCATTGTACTACCCCTTACTAATAGAACTCGC-GACAACTCATC-ACATCTCCTGCATGCAACACAGACACTTTAATTAAGCC
#=GS NC_005961-trnQtrnA AC NC_005961-trnQtrnA
#=GS NC_005961-trnQtrnA DE NC_005961-trnQtrnA <unknown description>
NC_006355-trnQ GGGCTCGAACCCTT-CCTGAAGAGATCAAAACTCTTGGTGCT-TC-CA--CTAC-ACCACTTCCTAGCAAAAC-------------------------------------------------------
#=GS NC_006355-trnQ AC NC_006355-trnQ
#=GS NC_006355-trnQ DE NC_006355-trnQ <unknown description>
NC_006355-trnA -----------------------------------------------------------------AATAAAACTTGCAGGGGTCTCACCTACATCTTCTGCTTGCAAAGCAGACACTTTAATTAAG-C
#=GS NC_006355-trnA AC NC_006355-trnA
#=GS NC_006355-trnA DE NC_006355-trnA <unknown description>
//
# STOCKHOLM 1.0
#=GF SQ 3
NC_005961-trnWtrnQ GGTTATACACCCATTAAACCTGAGGCCTTCAAAGCCCCCAAAAAACAATTTTAGCTTCTGCTACACTAAAGAAGCAGGACTCGAACCCGCACCTGAA-AGATCAAAACTTCCAGTACTACCTC-AT
#=GS NC_005961-trnWtrnQ AC NC_005961-trnWtrnQ
#=GS NC_005961-trnWtrnQ DE NC_005961-trnWtrnQ <unknown description>
NC_006355-trnW ----ATA-ACC--TCAGACCAAGGGCCTTCAAAGCCC-----------------------------------------------------------------------------------------
#=GS NC_006355-trnW AC NC_006355-trnW
#=GS NC_006355-trnW DE NC_006355-trnW <unknown description>
NC_006355-trnQ -------------------------------------------------------------------AAAAAAG--GGGCTCGAACCCTT-CCTGAAGAGATCAAAACTCTTGGTGCTTCCACTAC
#=GS NC_006355-trnQ AC NC_006355-trnQ
#=GS NC_006355-trnQ DE NC_006355-trnQ <unknown description>
//
# STOCKHOLM 1.0
#=GF SQ 3
NC_005961-nad1trnI CTATGCCTCCTACACATCTCCCTGCCAATCTCACTAGGTGGGACACCACCAACACACTAATCCACGGAAGCGTGCCTGAGAA--AAGGACTACCTTGATAAAGTAAAAACAGAGCATTGAACCTCT
#=GS NC_005961-nad1trnI AC NC_005961-nad1trnI
#=GS NC_005961-nad1trnI DE NC_005961-nad1trnI <unknown description>
NC_014174-nad1 ------------------------------------------------------------------------------------------------------------------------------
#=GS NC_014174-nad1 AC NC_014174-nad1
#=GS NC_014174-nad1 DE NC_014174-nad1 <unknown description>
NC_014174-trnI ---------------------------------------------------------------ATGGAAAAGTGCCCGAGAACTAAGGATTACTTTGATAAAGTAAAAACAGAG-ACACAATCTCT
#=GS NC_014174-trnI AC NC_014174-trnI
#=GS NC_014174-trnI DE NC_014174-trnI <unknown description>
//
# STOCKHOLM 1.0
#=GF SQ 3
NC_005961-trnQtrnA --ACTCGAACCCGCACCTGAAAGATCAAAACTTCCAGTACTACCTCATTGTACTACCCCTTACT-AA-TAGAACTCGCGACAACTCATC-ACATCTCCTGCATGCAACACAGACACTTTAATTAAGCC-
#=GS NC_005961-trnQtrnA AC NC_005961-trnQtrnA
#=GS NC_005961-trnQtrnA DE NC_005961-trnQtrnA <unknown description>
NC_014174-trnQ GGAGTTGAACCAACATCAAAAAATTCAAAATTTTATGCATTT-CT-ATTATACTACCCACTACTTAACTA-----------------------------------------------------------
#=GS NC_014174-trnQ AC NC_014174-trnQ
#=GS NC_014174-trnQ DE NC_014174-trnQ <unknown description>
NC_014174-trnA ---------------------------------------------------------------------------------AACT-ATCAACATCTTCTGAATGCAACTCAGATACTTTAATTAAGCTA
#=GS NC_014174-trnA AC NC_014174-trnA
#=GS NC_014174-trnA DE NC_014174-trnA <unknown description>
//
# STOCKHOLM 1.0
#=GF SQ 3
NC_005961-trnWtrnQ GGTTATACACCCATTAAACCTGAGGCCTTCAAAGCCCCCAAAAAACAATTTTAGCTTCTGCTACACTAAAGAAGCAGGACTCGAACCCGCACCTGAAAGATCAAAACTTCCAGTACTAC-CTCAT
#=GS NC_005961-trnWtrnQ AC NC_005961-trnWtrnQ
#=GS NC_005961-trnWtrnQ DE NC_005961-trnWtrnQ <unknown description>
NC_014174-trnW GGATATA-T----TTAAACCAATAGCCTTCAAAGCCATTAAAAA---------------------------------------------------------------------------------
#=GS NC_014174-trnW AC NC_014174-trnW
#=GS NC_014174-trnW DE NC_014174-trnW <unknown description>
NC_014174-trnQ ------------------------------------------------------------------------AGAAGGAGTTGAACCAACATCAAAAAATTCAAAATTTTATGCATTTCTATTAT
#=GS NC_014174-trnQ AC NC_014174-trnQ
#=GS NC_014174-trnQ DE NC_014174-trnQ <unknown description>
//
# STOCKHOLM 1.0
#=GF SQ 3
NC_005961-nad1trnI CTATGCCTCCTACACATCTCCCTGCCAATCTCACTAGGTGGGACACCACCAACACACTAATCCACGGAAGC-GTGCCTGAGAAAAGGACT-ACCTTGATAAAGTAAA-AACAGAGCATTGAACCTCT-
#=GS NC_005961-nad1trnI AC NC_005961-nad1trnI
#=GS NC_005961-nad1trnI DE NC_005961-nad1trnI <unknown description>
NC_023228-nad1 TT------------------------------------------------------------------------------------------------------------------------------
#=GS NC_023228-nad1 AC NC_023228-nad1
#=GS NC_023228-nad1 DE NC_023228-nad1 <unknown description>
NC_023228-trnI ---------------------------------------------------------TTATCCCCAGGAGCTATGTCTGAATAAAG-AGTCACTTTGATAGAGTGAAGCACGTAG-ATGAAAACCCTA
#=GS NC_023228-trnI AC NC_023228-trnI
#=GS NC_023228-trnI DE NC_023228-trnI <unknown description>
//
# STOCKHOLM 1.0
#=GF SQ 3
NC_005961-trnQtrnA -ACTCGAACCCGCACCTGAA-AGATCAAAACTTCCAGTACTACCTCATTGTACTACCCCTTACTAATAGAACTCGCGACA-ACT-CATCACATCTCCTGCATGCAACACAGACACTTTAATTAAGCC
#=GS NC_005961-trnQtrnA AC NC_005961-trnQtrnA
#=GS NC_005961-trnQtrnA DE NC_005961-trnQtrnA <unknown description>
NC_023228-trnQ GATTCGAACCT-CAACTTAAGAGATCAAAACTCTTTGTGC-ACTCCATAACACTA------------------------------------------------------------------------
#=GS NC_023228-trnQ AC NC_023228-trnQ
#=GS NC_023228-trnQ DE NC_023228-trnQ <unknown description>
NC_023228-trnA -----------------------------------------------------------------ATAAAACTTGCGGGATACTACCCCACATCTTCTGCTTGCAAAGCAGACACTTTAATTAAGC-
#=GS NC_023228-trnA AC NC_023228-trnA
#=GS NC_023228-trnA DE NC_023228-trnA <unknown description>
//
# STOCKHOLM 1.0
#=GF SQ 3
NC_005961-trnWtrnQ -GGTTATACACCCATTAAACCTGAGGCCTTCAAAGCCCCCAAAAAACAATTTTAGCTTCTGCTACACTAAAGAAGCAGGACTCGAACCCGCACCTGAA-AGATCAAAACTTCCAGT--ACTACCTCAT
#=GS NC_005961-trnWtrnQ AC NC_005961-trnWtrnQ
#=GS NC_005961-trnWtrnQ DE NC_005961-trnWtrnQ <unknown description>
NC_023228-trnW AGGTTAT-------------------------------------------------------------------------------------------------------------------------
#=GS NC_023228-trnW AC NC_023228-trnW
#=GS NC_023228-trnW DE NC_023228-trnW <unknown description>
NC_023228-trnQ ----------------------------------------------------------------CAATAGGAAAGGAGGATTCGAACCT-CAACTTAAGAGATCAAAACTCTTTGTGCACT-CCATAA
#=GS NC_023228-trnQ AC NC_023228-trnQ
#=GS NC_023228-trnQ DE NC_023228-trnQ <unknown description>
//
# STOCKHOLM 1.0
#=GF SQ 3
NC_006286-nad5trnE GGACGAATAAAATCTTATTTATCATTATTCCTACTAACCATGTTTATCCTACTATTCTAGACTTGACAATTTCCGCCGGCAATTCTACCGGACCTGCGGTCTGAAAAACCGCCGTTGTG-TTCAACT-
#=GS NC_006286-nad5trnE AC NC_006286-nad5trnE
#=GS NC_006286-nad5trnE DE NC_006286-nad5trnE <unknown description>
NC_008778-nad5 ------AT--C-TCTTA-TTATATTTACTGC-ACTAACCACAATTACCCTA-----------------------------------------------------------------------------
#=GS NC_008778-nad5 AC NC_008778-nad5
#=GS NC_008778-nad5 DE NC_008778-nad5 <unknown description>
NC_008778-trnE ------------------------------------------------------------------------------------------------------GAAAAATCCACGTTGTTATTCAACTA
#=GS NC_008778-trnE AC NC_008778-trnE
#=GS NC_008778-trnE DE NC_008778-trnE <unknown description>
//
# STOCKHOLM 1.0
#=GF SQ 3
NC_006286-nad6cob CGCAACACCAACAATAGCTATCAAAAATGCCCACC-CC-AA-AAGATA-A-GTAATATATATCATAGAGCTTACTACCACAACGGTAGCACATCAGAA-AATAAAATTCTGCTATCACTACAACTACAAGCACCAATAATGGCCCACATCACACGCAAGCATCATCCAATCTTTAAAATGGTCAACAGCACATTTAT
#=GS NC_006286-nad6cob AC NC_006286-nad6cob
#=GS NC_006286-nad6cob DE NC_006286-nad6cob <unknown description>
NC_008778-nad6 ACCAAC--CAA-AAGA-CCA-CACACAACCAAACCACCTAACAACATACAAATAAAATAAGACATTCA-CTTT-TACT-CCACTG-AGCATGTAAGTTCAATAAACTCATG-TAACACTGTAA--------------------------------------------------------------------------
#=GS NC_008778-nad6 AC NC_008778-nad6
#=GS NC_008778-nad6 DE NC_008778-nad6 <unknown description>
NC_008778-cob -----------------------------------------------------------------------------------------------------------------------------------------------------------------------------------------------------
#=GS NC_008778-cob AC NC_008778-cob
#=GS NC_008778-cob DE NC_008778-cob <unknown description>
//
# STOCKHOLM 1.0
#=GF SQ 3
NC_006286-trnTtrnP -AGCTTACCAGATAAAGCGCCGGCCTTGTAAGCCGGAAACGAGCGCTCCGC-TCCTCAGGCTAAAACAATCCAAGCCTTACCACATCAAAGGAAAGGCTTTAAGCGCGCCTCATCTCCCGCCCCCAAAACGGGCATTTTAAACT
#=GS NC_006286-trnTtrnP AC NC_006286-trnTtrnP
#=GS NC_006286-trnTtrnP DE NC_006286-trnTtrnP <unknown description>
NC_008778-trnT TAGCTTA--ATACAAAGCATTGGCCTTGTAAGCCGAAGATG-GCAATCAACCTCC-----------------------------------------------------------------------------------------
#=GS NC_008778-trnT AC NC_008778-trnT
#=GS NC_008778-trnT DE NC_008778-trnT <unknown description>
NC_008778-trnP ---------------------------------------------------------------------------------------------------------------------------------------------ACC
#=GS NC_008778-trnP AC NC_008778-trnP
#=GS NC_008778-trnP DE NC_008778-trnP <unknown description>
//
# STOCKHOLM 1.0
#=GF SQ 3
NC_006333-trnAtrnN CAAGACTTTATTCCACATCTTCTGAATGCAACCCAGACACTTTAATTAAGCTAAAACCCTC-CTAGATTAGTAGGCTTTTATCCTACTACCTTTTAGTTAACAGCTAAATACCTAATATCA-
#=GS NC_006333-trnAtrnN AC NC_006333-trnAtrnN
#=GS NC_006333-trnAtrnN DE NC_006333-trnAtrnN <unknown description>
NC_006340-trnA CGAGACTCTACCCCACATCTTCTGAATGCAACCCAGACACTTTAATTAAGCTAAAGCCTTCACAA-ACTA-CAC-CTCATATTCTTGTA--ATTTAATAAACAACTAA--------------
#=GS NC_006340-trnA AC NC_006340-trnA
#=GS NC_006340-trnA DE NC_006340-trnA <unknown description>
NC_006340-trnN ---------------------------------------------------------CTTCCCTAGATTAACAGGATTTTATCCTACTACAATTTAGTTAACAGCTAAACACCAGATTTCAG
#=GS NC_006340-trnN AC NC_006340-trnN
#=GS NC_006340-trnN DE NC_006340-trnN <unknown description>
//
# STOCKHOLM 1.0
#=GF SQ 3
NC_006333-trnCtrnY GTAGAAG-T-CATTCTGCTCTTTAAAATTTGCAATTTTATGTGCT-GTACACCACGAAACTTGGCAAGAAAAG-GACTACACCTTTATAATTGAGGCTACAACTCAGCACCTACTTCGGCC--
#=GS NC_006333-trnCtrnY AC NC_006333-trnCtrnY
#=GS NC_006333-trnCtrnY DE NC_006333-trnCtrnY <unknown description>
NC_006340-trnC -TGGCAGATACACTCTGCTCCTTAAAATTTGCAATTTCATGTGCTACTACACTAC-A------------------------------------------------------------------
#=GS NC_006340-trnC AC NC_006340-trnC
#=GS NC_006340-trnC DE NC_006340-trnC <unknown description>
NC_006340-trnY --------------------------------------------------------ACACT-GGTAAGGAAAGGGAC--CACCTTTATAAATGAGGCTACAACTCAACACCTATTTCGGCCAC
#=GS NC_006340-trnY AC NC_006340-trnY
#=GS NC_006340-trnY DE NC_006340-trnY <unknown description>
//
# STOCKHOLM 1.0
#=GF SQ 3
NC_006333-trnYcox1 -AAAA-GGACTACACCTTTATAATTGAGGCTACAACTCAGCACCTACTTCGGCCATCTTACCTATGATAGTTACGCGATGACTTTTTTCAACAAACCACAAAGATATCGGCACCCTTTACCT-
#=GS NC_006333-trnYcox1 AC NC_006333-trnYcox1
#=GS NC_006333-trnYcox1 DE NC_006333-trnYcox1 <unknown description>
NC_006340-trnY GGAAAGGGAC--CACCTTTATAAATGAGGCTACAACTCAACACCTATTTCGGCCACCTTACCT------------------------------------------------------------
#=GS NC_006340-trnY AC NC_006340-trnY
#=GS NC_006340-trnY DE NC_006340-trnY <unknown description>
NC_006340-cox1 --------------------------------------------------------CTTACCTGTGATAATTACTCGATGACTATTTTCAACAAACCATAAAGATATCGGCACCTTATATTTA
#=GS NC_006340-cox1 AC NC_006340-cox1
#=GS NC_006340-cox1 DE NC_006340-cox1 <unknown description>
//
# STOCKHOLM 1.0
#=GF SQ 3
NC_006340-nad2trnW ACAACTATTATATCAATTATATTATTACCTATTACCCCCACAGTCCTTAATTTATTTTAAGGGTTTAGGATAA--TTTAAACCAAGGACCTTCAAAGCCCTAAACAGAAGTTAAAAACT
#=GS NC_006340-nad2trnW AC NC_006340-nad2trnW
#=GS NC_006340-nad2trnW DE NC_006340-nad2trnW <unknown description>
NC_009851-nad2 -CA--------------------------------------------------------------------------------------------------------------------
#=GS NC_009851-nad2 AC NC_009851-nad2
#=GS NC_009851-nad2 DE NC_009851-nad2 <unknown description>
NC_009851-trnW ----------------------------------------------------------------TTAGGCTAACATCTAGACCAAGGGCCTTCAAAGCCCTCAGTGGGAGTGAGAATC-
#=GS NC_009851-trnW AC NC_009851-trnW
#=GS NC_009851-trnW DE NC_009851-trnW <unknown description>
//
# STOCKHOLM 1.0
#=GF SQ 3
NC_006340-trnAtrnY CGAGACTCTACCCCACATCTTCTGAATGCAACCCAGACACTTTAATTAAGCTAAAGCCTTCACAAACTACACCTCATATTCTTGTAATTTAATAAACAACTAATATTTATTTTTAGGCTATCTACTTCTCCCGCTGTCTGGGGGGGAAGCGGGAGAAGCCCCGGAGAAGTCATGGGGCTCCTCGGCTTACGGGAAGTGTAAGCTTTATTACACTGGTAAGGAAAGGGACCACCTTTATAAATGAGGCTACAACTCAACACCTATTTCGGCCA
#=GS NC_006340-trnAtrnY AC NC_006340-trnAtrnY
#=GS NC_006340-trnAtrnY DE NC_006340-trnAtrnY <unknown description>
NC_009851-trnA CGGGACATTACCCCACATCTCCTGCATGCAAAACAGACACTTTAATTAAGCTAAAGCCTT--------------------------------------------------------------------------------------------------------------------------------------------------------------------------------------------------------------------
#=GS NC_009851-trnA AC NC_009851-trnA
#=GS NC_009851-trnA DE NC_009851-trnA <unknown description>
NC_009851-trnY ------------------------------------------------------------------------------------------------------------------------------------------------------------------------------------------------------------------------------------------------------------------------------CA
#=GS NC_009851-trnY AC NC_009851-trnY
#=GS NC_009851-trnY DE NC_009851-trnY <unknown description>
//
# STOCKHOLM 1.0
#=GF SQ 3
NC_006340-trnYtrnN GGAAAGGGACCACCTTTATAAATGAGGCTACAACTCAACACCTA-TT--TCGGCCACCTTACCTTACACTGATATGCACAGCATTTTACCTAGTATGCGCGTAGCTACAAATTGTAGGCACGTCTTACCATACTCTTCCCTAGATTAACAGGATTTTATCCTACTACAAT-TTAGTTAACAGCTAAACAC-CAGATTTCA
#=GS NC_006340-trnYtrnN AC NC_006340-trnYtrnN
#=GS NC_006340-trnYtrnN DE NC_006340-trnYtrnN <unknown description>
NC_009851-trnY GGACTCGAACCT-CTGTCT--ATGGGGCTACAATCCACCGCTTAAAAACTCAGCCATCCTACC-----------------------------------------------------------------------------------------------------------------------------------------
#=GS NC_009851-trnY AC NC_009851-trnY
#=GS NC_009851-trnY DE NC_009851-trnY <unknown description>
NC_009851-trnN -------------------------------------------------------------------------------------------------------------------------------------------CTAGATAGGCAGGCCTCGATCCTGC-AAACTCTTAGTTAACAGCTAAGCGCTCAAACCAGC
#=GS NC_009851-trnN AC NC_009851-trnN
#=GS NC_009851-trnN DE NC_009851-trnN <unknown description>
//
# STOCKHOLM 1.0
#=GF SQ 3
NC_006343-cobtrnT TT-TTACTTTTCCTTCTACTCTCATTAAGTGGATTAATAGAAAATAAACTTATA--AAAT-GATGCTATTGTAGTTTAATTAAACATTGGTCTTGTAAACCAAA-ATTGGGGGCTAATTAGCCC
#=GS NC_006343-cobtrnT AC NC_006343-cobtrnT
#=GS NC_006343-cobtrnT DE NC_006343-cobtrnT <unknown description>
NC_006335-cob TTATTTATATTC-TTC--CTCCCACTAATAGGAGTAGCCGAAAACAAACTTATA--AAAT-GATA-----------------------------------------------------------
#=GS NC_006335-cob AC NC_006335-cob
#=GS NC_006335-cob DE NC_006335-cob <unknown description>
NC_006335-trnT ----------------------------------TAATTGATA-GAAATTTACACCAAATCAATACTACCGCAGTTTAAGAAAACATCAGCCTTGTAAGCTGAAGAATGGGGATTTAAAATCTC
#=GS NC_006335-trnT AC NC_006335-trnT
#=GS NC_006335-trnT DE NC_006335-trnT <unknown description>
//
# STOCKHOLM 1.0
#=GF SQ 3
NC_006343-nad5nad6 ATATTTTTAATTTCTGCCCTCTTCGCACTTATTTTTATTCTCCCTAACAGCACGCAAAGACCCACAAAACACCCCCCAAGTAATCCCTAACACTACAAATA-
#=GS NC_006343-nad5nad6 AC NC_006343-nad5nad6
#=GS NC_006343-nad5nad6 DE NC_006343-nad5nad6 <unknown description>
NC_006335-nad5 -TA--G-TAA-CACTTACCTCTAC-C-CTT-TTAATGGCCTCCC----------------------------------------------------------
#=GS NC_006335-nad5 AC NC_006335-nad5
#=GS NC_006335-nad5 DE NC_006335-nad5 <unknown description>
NC_006335-nad6 -----------------------------------------CCCTCACAGCACGTAAAGATCCACGAGATACCCCACGAGTAATTTCTAATACCGTAAATAA
#=GS NC_006335-nad6 AC NC_006335-nad6
#=GS NC_006335-nad6 DE NC_006335-nad6 <unknown description>
//
# STOCKHOLM 1.0
#=GF SQ 3
NC_006343-trnTtrnP GTTTAATTAAACATTGGTCTTGTAAAC-CAAAATTGGGGGCTAATTAGCCCCCCCCTAGCCTCCACTAATATAAAGTGTGTCTTAGCCTTATATAACTGAACTATATATTCTTCACCATCAACTATGAACGGATTGAATTACCTAACCTAGCCCAAACGGACACCGGCACACAATCTAATATGGGCTAATTATTTATGCCCCAGCCTTATATAACCGAACCATATATTATCCACCACCCGCTATGAACGGATTGAATTACCTAAACCTAACCTAAACGGACGCAACACAGTCTAAAATCTATAATATATACCCGCAGGTCATGCGAATATCTCTCAGCTCATTTATATAAATACACAGTAAATTACCTCCACAAATAAAATAAACAACAAATACTACTAAACTGTTATACCTCTCGAACAAACCACTATAATATAAGAAATAAATACCTTACCCTTACTTCCCCCCATAGTTTTTATTTACCTCCAGCATCTACCTAAATATACCAAATATTGTCTTGCCACAGCCCCAACCTCATTCAATGTATAAACACACACATATCCCAGGTTTTCCTTATATACACAAATCTACCCCGGAAATTTAACACAAGCAGGCCATTTACCATAACTCAAACTTATAGTACAACAGACCCCCCCGCATAAACCAAACTTGATGGGTAAAAAAATGTGTAATTACCTTGCAAATTTAAAACCGTTTTACAAATAATATATAATCCTGAACAAAAAATCTACACTAAAATAAAAATTTCTTAAAAACAGAAAAAAATATTAACCAAAAACAAACATCTCACCTCACTTCCCATAATCACTTTATAGCCCAATTTCAATTTTAAGTTAAAAATTCAAGCAAAAAAGATTTTCACTTTTGTCTCTGACACCCAAGGCCAAAATTCTAGAAACT--
#=GS NC_006343-trnTtrnP AC NC_006343-trnTtrnP
#=GS NC_006343-trnTtrnP DE NC_006343-trnTtrnP <unknown description>
NC_006335-trnT GTTTAAGAAAACATCAGCCTTGTAAGCTGAAGAATGGGGATTTAAAATCTCCC----------------------------------------------------------------------------------------------------------------------------------------------------------------------------------------------------------------------------------------------------------------------------------------------------------------------------------------------------------------------------------------------------------------------------------------------------------------------------------------------------------------------------------------------------------------------------------------------------------------------------------------------------------------------------------------------------------------------------------------------------------------------------------------------------------------------------------------------------------------------------------------------------
#=GS NC_006335-trnT AC NC_006335-trnT
#=GS NC_006335-trnT DE NC_006335-trnT <unknown description>
NC_006335-trnP ----------------------------------------------------------------------------------------------------------------------------------------------------------------------------------------------------------------------------------------------------------------------------------------------------------------------------------------------------------------------------------------------------------------------------------------------------------------------------------------------------------------------------------------------------------------------------------------------------------------------------------------------------------------------------------------------------------------------------------------------------------------------------------------------------------------------------------------------------------------------------ATATAAAAATAATT-TTTAAGCAGGAAGGATTTACACCTTCACCATTGACACCCAAGGCCAAAATTCTA-AATTTAA
#=GS NC_006335-trnP AC NC_006335-trnP
#=GS NC_006335-trnP DE NC_006335-trnP <unknown description>
//
# STOCKHOLM 1.0
#=GF SQ 3
NC_006344-oltrnC CTTCTCCCGCTT-GTTGGGGGAAAAAAGCGGGAGAAGTCCCAGCAG-GAGTAATTCTGCTCTTTAAAATTTGCAATTTTATGTGCTAA-ACACCA
#=GS NC_006344-oltrnC AC NC_006344-oltrnC
#=GS NC_006344-oltrnC DE NC_006344-oltrnC <unknown description>
NC_006345-ol CTTCTCCCGCTTTGTGGGGGGGGAAAAGCGGGAGAAGCCCCGGTAGAGAATTAT-CTGCTC--TGAAATTTGTAACT-CATATGCTTA--CACCA
#=GS NC_006345-ol AC NC_006345-ol
#=GS NC_006345-ol DE NC_006345-ol <unknown description>
NC_006345-trnC CTTCTCCCG-TT--TTGTGGG--AAAA-CGGTAGAAGCCCCGACAGAAAATTAT-CTGCTCTCTGAAATTTGCAATTTCATTTGCTTATACACCA
#=GS NC_006345-trnC AC NC_006345-trnC
#=GS NC_006345-trnC DE NC_006345-trnC <unknown description>
//
# STOCKHOLM 1.0
#=GF SQ 3
NC_006344-trnAtrnN CAAGATTCTATCTAACATCCTTTGAATGCAACCCAAATACTTTAATTAAGCTAGAGCCTTACTAGACTAGCAGGTTTTTATCCTACAACCTTTTAGTTAACAGCTAAACACCCAAATCAA-
#=GS NC_006344-trnAtrnN AC NC_006344-trnAtrnN
#=GS NC_006344-trnAtrnN DE NC_006344-trnAtrnN <unknown description>
NC_006345-trnA TAAGACTTTATCTTACATCTTATGAATGCAACCCAGACACTTTAATTAAGCTAAGACCTTACTTGATTGGCAGACCCTTACCCCATAATATTTTAATTAAC---T--ATACCCACATCT--
#=GS NC_006345-trnA AC NC_006345-trnA
#=GS NC_006345-trnA DE NC_006345-trnA <unknown description>
NC_006345-trnN ---------------------------------------CTCTTATGAA-CTAAAACCTTACTAGATTAGTAGGCTTTTACCCTACGATCTTTTAGTTAACAACTAAATACCCACATCTGG
#=GS NC_006345-trnN AC NC_006345-trnN
#=GS NC_006345-trnN DE NC_006345-trnN <unknown description>
//
# STOCKHOLM 1.0
#=GF SQ 3
NC_006344-trnNol ----T-TTATCCTACAACCTTTTAGTTAACAGCTAAACACCCAAATCAATCTAGGCCTTAGTCTACTTCTCCCGCTT-GTTGGGGGAAAAAAGCGGGAGAAG-
#=GS NC_006344-trnNol AC NC_006344-trnNol
#=GS NC_006344-trnNol DE NC_006344-trnNol <unknown description>
NC_006345-trnN AGGCTTTTACCCTACGATCTTTTAGTTAACAACTAAATACCC-A--C-ATCT-GGCCTTAATCTACTTCTCCCGTTTTGTGGG--------------------
#=GS NC_006345-trnN AC NC_006345-trnN
#=GS NC_006345-trnN DE NC_006345-trnN <unknown description>
NC_006345-ol ------TTACCCCATAATATTTTAATT-A-A-CT--ATACCC-A--C-ATCT-GGCCTTAATCTACTTCTCCCGCTTTGTGGGGGGGGAAAAGCGGGAGAAGC
#=GS NC_006345-ol AC NC_006345-ol
#=GS NC_006345-ol DE NC_006345-ol <unknown description>
//
# STOCKHOLM 1.0
#=GF SQ 3
NC_006344-trnWtrnA GCTAAATTAGACTAAGGACCTTCAAAGCCCAAAGCAGAAGTTAAAATCTTCTAATCTTTGAATAAGACTCGCAAGATTCTATCTAACATCCTTTGAATGCAACCCAAATACTTTAATTAAG-
#=GS NC_006344-trnWtrnA AC NC_006344-trnWtrnA
#=GS NC_006344-trnWtrnA DE NC_006344-trnWtrnA <unknown description>
NC_006345-trnW G-TTA-TTAGACTAAGGACCTTCAAAGCCCTAAGCAGAAGTTAAAATCCTCTAATCTTTG--TTAGA-------------------------------------------------------
#=GS NC_006345-trnW AC NC_006345-trnW
#=GS NC_006345-trnW DE NC_006345-trnW <unknown description>
NC_006345-trnA -----------------ACCTTTAAAATCCTAAATA-AAGATAAA-T--T-TAATCTTTG--TAAGACCTGTAAGACTTTATCTTACATCTTATGAATGCAACCCAGACACTTTAATTAAGC
#=GS NC_006345-trnA AC NC_006345-trnA
#=GS NC_006345-trnA DE NC_006345-trnA <unknown description>
//
# STOCKHOLM 1.0
#=GF SQ 3
NC_006344-trnYcox1 AA--GGACTTAAACCTTTATGATCGAGGCTACAACTCGACACCTTTTTTCGGACACCTTACCTGTGATAATCACTCGATGACTATATTCAACAAATCATAAAGATATTGGCACCCTTTATTT-
#=GS NC_006344-trnYcox1 AC NC_006344-trnYcox1
#=GS NC_006344-trnYcox1 DE NC_006344-trnYcox1 <unknown description>
NC_006345-trnY AAAAGGA-TTAAACCTTTATAAATGAGACTACAGCTCACCACCTATTT-CGGTCACCTTATCTATAGTA-TTACCCGATAGCTCTTCTCAACAAAT-A-A-A-ATATT-GTACCCT-TATTT-
#=GS NC_006345-trnY AC NC_006345-trnY
#=GS NC_006345-trnY DE NC_006345-trnY <unknown description>
NC_006345-cox1 ----------------------------------------------------ACACCTTACCTATGATAATTACCCGATGATTCTTCTCAACAAATCATAAAGATATTGGTACCCTATATTTA
#=GS NC_006345-cox1 AC NC_006345-cox1
#=GS NC_006345-cox1 DE NC_006345-cox1 <unknown description>
//
# STOCKHOLM 1.0
#=GF SQ 3
NC_006345-trnAcox1 TAAGACTTTATCTTACATCTTATGAATGCAACCCAGACACTTTAATTAAGCTAAGACCTTACTTGATTGGCAGACCCTTACCCCATAATATTTTAATTAACTATACCCACATCTGGCCTTAATCTACTTCTCCCGCTTTGTGGGGGGGGAAAAGCGGGAGAAGCCCCGGTAGAGAATTATCTGCTCTGAAATTTGTAACTCATATGCTTACACCACAGGACTTAGTAAGAAGGATAACCTTTATAATACAACACCTTACCTATGATAATTACCCGATGATTCTTCTCAACAAATCATAAAGATATTGGTACCCTATATTT-
#=GS NC_006345-trnAcox1 AC NC_006345-trnAcox1
#=GS NC_006345-trnAcox1 DE NC_006345-trnAcox1 <unknown description>
NC_013571-trnA CAAGACTACATCTTACATCTAGTGAGTGCAAATCAATTGCTTTAATTAAGCTAAATCCTCA--------------------------------------------------------------------------------------------------------------------------------------------------------------------------------------------------------------------------------------------------------------------
#=GS NC_013571-trnA AC NC_013571-trnA
#=GS NC_013571-trnA DE NC_013571-trnA <unknown description>
NC_013571-cox1 ---------------------------------------------------------------------------------------------------------------------------------------------------------------------------------------------------------------------------------------------------------------------ATGTTCATTAACCGCTGACTATTCTCTACCAATCACAAAGACATCGGAACCCTATATCTC
#=GS NC_013571-cox1 AC NC_013571-cox1
#=GS NC_013571-cox1 DE NC_013571-cox1 <unknown description>
//
# STOCKHOLM 1.0
#=GF SQ 3
NC_006345-trnWtrnN --GT-TATT-AGACTAAGGACCTTCAAAGCCCTAAGCAGAAGTTAAAATCCTCTAATCTTTGTTAGAATAAAAATTTTACATCTACAAATATAGTATATCTCTTATGAACTAAAACCTTACTAGATTAGTAGGCTTTTACCCTACGATCTTTTAGTTAACAACTAAATACCCACATCT-G
#=GS NC_006345-trnWtrnN AC NC_006345-trnWtrnN
#=GS NC_006345-trnWtrnN DE NC_006345-trnWtrnN <unknown description>
NC_013571-trnW TAGGATAATCAGTCCAAGAGCCTTCAAAGCCCTAAGTAGA--------------------------------------------------------------------------------------------------------------------------------------------
#=GS NC_013571-trnW AC NC_013571-trnW
#=GS NC_013571-trnW DE NC_013571-trnW <unknown description>
NC_013571-trnN -----------------------------------------------------------------------------------------------------------------------ACTAGATTGATAGGATTCAAACCTATAAATTTTTAGTTAACAGCTAAACACCCTAAACTGG
#=GS NC_013571-trnN AC NC_013571-trnN
#=GS NC_013571-trnN DE NC_013571-trnN <unknown description>
//
# STOCKHOLM 1.0
#=GF SQ 3
NC_006345-trnYtrnA AAAAGGATTAAACCTTTATAAATGAGACT-ACAG-CTCACCACCTATTTCGGTCACCTTATCTATAGTATTACCCGATAGCTCTTCTCAACAAATAAAATATTGTACCCTTATTTAGTATTGTACCTAACCTGTAATCGCATTATCTATCTTAATTTAGACTATCAGAAATGATTAAGTTTATATGATACACCATTTAAAATTATTCAATTAACCTTTAAAATCCTAAATAAAGATAAATTTAATCTTTGTAAGACCTGTAAGACTTTATCTTACATCTTATGAATGCAACCCAGACACTTTAATTAAG-
#=GS NC_006345-trnYtrnA AC NC_006345-trnYtrnA
#=GS NC_006345-trnYtrnA DE NC_006345-trnYtrnA <unknown description>
NC_013571-trnY AAGAGGCCTTATCCTCTGTGCTT-AGATTTACAGTCTAA-------------------------------------------------------------------------------------------------------------------------------------------------------------------------------------------------------------------------------------------------------------------------------
#=GS NC_013571-trnY AC NC_013571-trnY
#=GS NC_013571-trnY DE NC_013571-trnY <unknown description>
NC_013571-trnA ----------------------------------------------------------------------------------------------------------------------------------------------------------------------------------------------------------------------------------------------------------TAAGGACTGCAAGACTACATCTTACATCTAGTGAGTGCAAATCAATTGCTTTAATTAAGC
#=GS NC_013571-trnA AC NC_013571-trnA
#=GS NC_013571-trnA DE NC_013571-trnA <unknown description>
//
# STOCKHOLM 1.0
#=GF SQ 3
NC_006355-trnItrnM CTGAATCAAAGGGTCACTTTGATAGAGTGAAGCATGGGGGTTAAAATCCTCCCAACTCCTTCCACGGAGCAAAGTAAGCTAATAGAAGCTATTGGGCCCATACCCCAAAAATGTTGACTAATA-CTC
#=GS NC_006355-trnItrnM AC NC_006355-trnItrnM
#=GS NC_006355-trnItrnM DE NC_006355-trnItrnM <unknown description>
NC_009061-trnI CTGAAATAAAGGGCCACTTTGATAGAGTGAATAATGAGGGTTAAAGTCCCTCCACCTCCT-------------------------------------------------------------------
#=GS NC_009061-trnI AC NC_009061-trnI
#=GS NC_009061-trnI DE NC_009061-trnI <unknown description>
NC_009061-trnM -------------------------------------------------------------------------GTCAGCTAATTTAAGCTTCTGGGCCCATACCCCCGCCATGATGGTTAAAATCCT
#=GS NC_009061-trnM AC NC_009061-trnM
#=GS NC_009061-trnM DE NC_009061-trnM <unknown description>
//
# STOCKHOLM 1.0
#=GF SQ 3
NC_006355-trnMtrnQ GCTAATAGAAGCTATTGGGCCCATACCCCAAAAATGTTGACTAATACTCAGCCTTTGTTACTTTTCCCCATAGAAAAAAGGGGCTCGAACCCTTCCTGAAGAGATCAAAACTCTTGGTGCTTCCACTA-
#=GS NC_006355-trnMtrnQ AC NC_006355-trnMtrnQ
#=GS NC_006355-trnMtrnQ DE NC_006355-trnMtrnQ <unknown description>
NC_009061-trnM GCTAATTTAAGCTTCTGGGCCCATACCCCCGCCATGATGGTTAAAATCCTTCCCTT-------------------------------------------------------------------------
#=GS NC_009061-trnM AC NC_009061-trnM
#=GS NC_009061-trnM DE NC_009061-trnM <unknown description>
NC_009061-trnQ ----------------------------------------------------------------------TAGGAAAAGGGGGCTCGAACCCCTCCTGGAGAGATCAAAGCTCTCAGTGCCTCCACTAC
#=GS NC_009061-trnQ AC NC_009061-trnQ
#=GS NC_009061-trnQ DE NC_009061-trnQ <unknown description>
//
# STOCKHOLM 1.0
#=GF SQ 3
NC_006355-trnQnad2 GGGCTCGAACCCTTCCTGAAGAGATCAAAACTCTTGGTGCTTCCACTACACCACTTCCTAGCAAAACAAGGAAACAATTCCATTGGAATACACCCAAACAAGTTGATTAACTTCAACGATTGCTTCATGAGCCCCTATATTCTCTCGATCTTTCTT-TTCGGACTCGGCCTAGGAACCACAATTAC-
#=GS NC_006355-trnQnad2 AC NC_006355-trnQnad2
#=GS NC_006355-trnQnad2 DE NC_006355-trnQnad2 <unknown description>
NC_009061-trnQ GGGCTCGAACCCCTCCTGGAGAGATCAAAGCTCTCAGTGCCTCCACTACACCACTTCCTA-------------------------------------------------------------------------------------------------------------------------------
#=GS NC_009061-trnQ AC NC_009061-trnQ
#=GS NC_009061-trnQ DE NC_009061-trnQ <unknown description>
NC_009061-nad2 -------------------------------------------------------------------------------------------------------------------------------TGAACCCCTATATTCTAGGCA-CCCTCTTGCTTGGGCTCGGCCTAGGTACAACCCTAACA
#=GS NC_009061-nad2 AC NC_009061-nad2
#=GS NC_009061-nad2 DE NC_009061-nad2 <unknown description>
//
# STOCKHOLM 1.0
#=GF SQ 3
NC_006355-nad1trnI TTTATAATCTGACATCTGGCACTACTAATTGCATTCGCCGGACTTCCCCCACACCTTTAA----CA-GGAGCTGTGCCTG-AATCAAAGGGTCACTTTGATAGAGTGAAGCATGGGGGTTAAAATCC
#=GS NC_006355-nad1trnI AC NC_006355-nad1trnI
#=GS NC_006355-nad1trnI DE NC_006355-nad1trnI <unknown description>
NC_011381-nad1 CTTGTAATCTGACATCTCTCATTACCAATTGCCTTCTTTGGTCTTCCCCCCCAACTTTAATATTTACAGAGATATGCCTGAAAT-AAAGGATCCCCTTGATAGAGTGCCCCTT--------------
#=GS NC_011381-nad1 AC NC_011381-nad1
#=GS NC_011381-nad1 DE NC_011381-nad1 <unknown description>
NC_011381-trnI -----------------------------------------------------------------ACGGAGATGTGCCTGAAATAAAAGGATCATTTTGATAGAATGCCTCATGAGGGTTTAAGTCC
#=GS NC_011381-trnI AC NC_011381-trnI
#=GS NC_011381-trnI DE NC_011381-trnI <unknown description>
//
# STOCKHOLM 1.0
#=GF SQ 3
NC_006355-trnItrnM CTGA-ATCAAAGGGTCACTTTGATAGAGTGAAGCATG-GGGG-TTAAAATCCTCCCAACTCCTTCCACGGAGCAAAGTAAGCTAATAGAAGCTATTGGGCCCATACCCCAAAAATGTTGACTAA--TACTC
#=GS NC_006355-trnItrnM AC NC_006355-trnItrnM
#=GS NC_006355-trnItrnM DE NC_006355-trnItrnM <unknown description>
NC_011381-trnI -TGAAATAAAAGGATCATTTTGATAGAATGCCTCATGAGGGT-TTAA------------------------------------------------------------------------------------
#=GS NC_011381-trnI AC NC_011381-trnI
#=GS NC_011381-trnI DE NC_011381-trnI <unknown description>
NC_011381-trnM ---------------------------------CCTGAGGGGATTAAAA-C-TCTTAG-TACTTCCT---AGTAAAGTCAGCTAA-ATAAGCTTTTGGGCCCATACCCCAAACATGTTGGTTAAAATCCTT
#=GS NC_011381-trnM AC NC_011381-trnM
#=GS NC_011381-trnM DE NC_011381-trnM <unknown description>
//
# STOCKHOLM 1.0
#=GF SQ 3
NC_006355-trnMtrnQ -GCTAATAGAAGCTATTGGGCCCATACCCCAAAAATGTTGACTAATACTCAGCCTTTGTTACTTTTCCCCATAGAAAAAAGGGGCTCGAACCCTTCCTGAAGAGATCAAAACTCTTGGTGCTTCCACTA-
#=GS NC_006355-trnMtrnQ AC NC_006355-trnMtrnQ
#=GS NC_006355-trnMtrnQ DE NC_006355-trnMtrnQ <unknown description>
NC_011381-trnM AGCTAA-ATAAGCTTTTGGGCCCATACCCCAAACATGTTGGTTAAAATCCTTCCTTTACTAAT-------------------------------------------------------------------
#=GS NC_011381-trnM AC NC_011381-trnM
#=GS NC_011381-trnM DE NC_011381-trnM <unknown description>
NC_011381-trnQ -----------------------------------------------------------------------TAGAAAGAAGGGGTTTGAACCCCACCTGAAGAGATCAAAACTCTTAGTGCTTCCACTAC
#=GS NC_011381-trnQ AC NC_011381-trnQ
#=GS NC_011381-trnQ DE NC_011381-trnQ <unknown description>
//
# STOCKHOLM 1.0
#=GF SQ 3
NC_006355-nad1trnI TTTATAATCTGACATCTGGCACTACTAATTGCATTCGCCGGACTTCCCCCACACCTTTAACAGGAGCTGTGCCTGAATCAAAGGGTCACTTTGATAGAGTGAAGCATGGGGGTTAAAATC-C
#=GS NC_006355-nad1trnI AC NC_006355-nad1trnI
#=GS NC_006355-nad1trnI DE NC_006355-nad1trnI <unknown description>
NC_022477-nad1 TTAATAGTATGACACCTCGCCCTCCCAATCGCATTCTCAGGCCTTCCACCCCAAATATAATA------------------------------------------------------------
#=GS NC_022477-nad1 AC NC_022477-nad1
#=GS NC_022477-nad1 DE NC_022477-nad1 <unknown description>
NC_022477-trnI --------------------------------------------------------------GGAGCCGTGCCTGAACCAAAGGATCACTTTGATAGAGTGAATCACGAGGGTTAAAACCCC
#=GS NC_022477-trnI AC NC_022477-trnI
#=GS NC_022477-trnI DE NC_022477-trnI <unknown description>
//
# STOCKHOLM 1.0
#=GF SQ 3
NC_006355-trnMtrnQ GCTAATAGAAGCTATTGGGCCCATACCCCAAAAATGTTGACTAATACTCAGCCTTTGTTACTTTTCCCC-AT-AGAAAAAAGGGGCTCGAACCCTTCCTGAAGAGATCAAAACTCTTGGTGCTTCCACTA-
#=GS NC_006355-trnMtrnQ AC NC_006355-trnMtrnQ
#=GS NC_006355-trnMtrnQ DE NC_006355-trnMtrnQ <unknown description>
NC_022477-trnM GCTAA-ATAAGCTTTCGGGCCCATCCCCCGAACATGTCGGCCAACAATC--CCTCCTTTACT---------------------------------------------------------------------
#=GS NC_022477-trnM AC NC_022477-trnM
#=GS NC_022477-trnM DE NC_022477-trnM <unknown description>
NC_022477-trnQ ------------------------------------------------------------CTTTAAACCTATTAGAAAGAAGGGATTCGAACCCAACCTAAAGAGATCAAAACTCTCAGTGCTTCCTCTAC
#=GS NC_022477-trnQ AC NC_022477-trnQ
#=GS NC_022477-trnQ DE NC_022477-trnQ <unknown description>
//
# STOCKHOLM 1.0
#=GF SQ 3
NC_006355-trnQnad2 GGGCTCGAACCCTTCCTGAAGAGATCAAAACTCTTGGTGCTTCCACTACACCACTTCCTAGCAAAACAAG-GAAACAA--TTCCATTGGAATACACCCAAACAAGTTGATTAACTTCAACGATTGCTTCATGAGCCCCTATATTCT--CTCGATCTTTCTTTTCGGACTCGGCCTAGGAACCACAATTAC-
#=GS NC_006355-trnQnad2 AC NC_006355-trnQnad2
#=GS NC_006355-trnQnad2 DE NC_006355-trnQnad2 <unknown description>
NC_022477-trnQ GGATTCGAACCCAACCTAAAGAGATCAAAACTCTCAGTGCTTCCTCTACACCACTTCCTAGTAAAGTCAGCTAAAAAAGCTTTCAGGCCCATAC-CCTGAACATGTTGGTTAA----AACCCTTCCCTTACTA-CACCTCTATCCT---------------------------------------------
#=GS NC_022477-trnQ AC NC_022477-trnQ
#=GS NC_022477-trnQ DE NC_022477-trnQ <unknown description>
NC_022477-nad2 --------------------------------------------------------------------------------------------------------------------------------------CCCCT-TATCCTGGCTCTA-CT-ACTATTTAGCCTCGGCCTAGGCACCATCCTCACA
#=GS NC_022477-nad2 AC NC_022477-nad2
#=GS NC_022477-nad2 DE NC_022477-nad2 <unknown description>
//
# STOCKHOLM 1.0
#=GF SQ 3
NC_006355-nad1trnI TTTATAAT-CTGACATCTGGCACTACTAATTGCATTCGCCGGACTTCCCCCACACCTTTAACAGGAGCTGTGCCTGAATCAAAGGGTCACTTTGATAGAGTGAAGCATGGGGGTTAAAATCC--
#=GS NC_006355-nad1trnI AC NC_006355-nad1trnI
#=GS NC_006355-nad1trnI DE NC_006355-nad1trnI <unknown description>
NC_023228-nad1 TTCGTGATAGTAAC-CCTAATAATTCTAGTTATAACAGCAGGTATTCCTCCA------------------------------------------------------------------------
#=GS NC_023228-nad1 AC NC_023228-nad1
#=GS NC_023228-nad1 DE NC_023228-nad1 <unknown description>
NC_023228-trnI -------------------------------------------------------------CAGGAGCTATGTCTGAAT-AAAGAGTCACTTTGATAGAGTGAAGCACGTAGATGAAAACCCTA
#=GS NC_023228-trnI AC NC_023228-trnI
#=GS NC_023228-trnI DE NC_023228-trnI <unknown description>
//
# STOCKHOLM 1.0
#=GF SQ 3
NC_006355-trnMtrnQ GCTAATAGAAGCTATTGGGCCCATACCCCAAAAATGTTGACTAATACTC-AGCCTTTGTTACTTTTCCCC-ATAGAAAAAAGGGGCTCGAACCCTTCCTGAAGAGATCAAAACTCTTGGTGC-TTCCACTA
#=GS NC_006355-trnMtrnQ AC NC_006355-trnMtrnQ
#=GS NC_006355-trnMtrnQ DE NC_006355-trnMtrnQ <unknown description>
NC_023228-trnM GCTAAAACAAGCTATTGGGCCCATACCCCAGCCATATAGGTTAAAACCCTATCCAT---------------------------------------------------------------------------
#=GS NC_023228-trnM AC NC_023228-trnM
#=GS NC_023228-trnM DE NC_023228-trnM <unknown description>
NC_023228-trnQ -----------------------------------------------------------TA-TTATCCCCAATAGGAAAGGAGGATTCGAACCTCAACTTAAGAGATCAAAACTCTTTGTGCACTCCATAA
#=GS NC_023228-trnQ AC NC_023228-trnQ
#=GS NC_023228-trnQ DE NC_023228-trnQ <unknown description>
//
# STOCKHOLM 1.0
#=GF SQ 3
NC_006355-trnQnad2 GGGCTCGAACCCTTCCTGAAGAGATCAAAACTCTTGGTGCT-TCCACTACACCACTTCCTAGCAAAACAAGGAAACAATTCCATTGGAATACACCCAAACAAGTTGATTAACTTCAACGATTGCTTCATGAGCCCCTATATTCTCTCGATCTTTCTTTTCGGACTCGGCCTAGGAACCACAATTAC-
#=GS NC_006355-trnQnad2 AC NC_006355-trnQnad2
#=GS NC_006355-trnQnad2 DE NC_006355-trnQnad2 <unknown description>
NC_023228-trnQ GA-TTCGAACCTCAACTTAAGAGATCAAAACTCTTTGTGCACTCCATAACACTATTTCCTA------------------------------------------------------------------------------------------------------------------------------
#=GS NC_023228-trnQ AC NC_023228-trnQ
#=GS NC_023228-trnQ DE NC_023228-trnQ <unknown description>
NC_023228-nad2 -------------------------------------------------------------------------------------------------------------------------------------------------------------------------------------ATTACA
#=GS NC_023228-nad2 AC NC_023228-nad2
#=GS NC_023228-nad2 DE NC_023228-nad2 <unknown description>
//
# STOCKHOLM 1.0
#=GF SQ 3
NC_006405-cobtrnL1 ATCTTTGCTCC-ATTCT-TCCCCATCATTGGACTCTTAGAAAACAAGTTACTTCAGCTTTAACATAAGCAGTTCCCGGATTTTTTCCGCTTCTACCGCCTCCCCGATAACCCCCATTCCAGGATTTTCCCTAGCAAATTAGCTTTTTTTGTTGGCAGTTACCGACCCCTATGTACCTAAAACATACATCTATATACCACATATTAAATAGACCATTATATGTATAATCCCCAATAATAGATATACCCCATATATCAGTAGCATATTATGTTTAATCAACATTAATCTATTAACCCCATGCTTACCTTTTCCCTAATACTGGTTAATTTTACACCCTATTTATTGGACATTCCCCCATAATTACAAAGAATCATGAATGGCACCGCCCATCACGTGAAATGGCAGCCGCCCATACTTTCAATACCAGTTCGGATCCTTAAATTCTTTAGTAACGTCATATCCTCACCATTAATTATCCAATCGCTTCATCCACCCACCATCACACCCATAATTAATGTAACTAAATTCCCTTATAATGAAAACGTACAACCTATACATCCACATTACTCCATTCCCCCAACAATGATTGTATAATCCCATAAAAATTTGAATTGTACCTTCACTTGAAGTAAGAACACGACTATTATTTATAATAAACTTTCATAATACCCAATAATGGTACATTAAGCATGAACATAAAATGTATAATCCACATAACAGTAACAACAACATAAATATTGTACTACCCTTCCCTGCATACACAACTAGCAGCAATTGCTGCTGCTACATGGATACCTTAATGAGACCTAACTGAAATTCCAGCCCGGGGATCTTATTTTCCCCCGGTCATATATTGTAGAGTAACCTCAATTGACCTTCAAAAAACATCCGGTAGCCCCGAATCTATGGACCTGTTGACAAGAGACGTCCTTTCTCGTAATTTAAAAAACATCCCTCCTTATGCGTGAAGTACCTGCAGAGTCCTTAACCTTACCTGGTCTGAATTGGATAGGCATAAATAATATAGGGAACTTTCACCTGGCATCTCTCAGTGGGGTAATAACATTAAACTTGGGTTGGACATAACATGCTCGCGTGGGATTTCACCATCCCCTCTATTGTTCCCCCTTAAGTCAATGCTAGATGGACATAGCATTTATATAATTTCCCCCCCTCCTACCAAAATTCGGCTAAAATTTTAACGTAWWTTCTCGACACCCCCCCTACCCCCCCACACAAGGAATTTTAGTAGCTTTAACTAACCACCCCCCCGGAGTTAGTGTCTAAAAAAATTTTACCGTTATGTGTTTTCATAATAAAATCAAATTTTTAGACCCATCACATGTCAAATTGGGTCCTAGATGTATATATATCATATTTTAATCTTCAACGATGTCTATAGCTTTAGTCAACTTTTTTTAACTAAGGCCCTAGACTCCCCCCACAATTTTTTAACCTCTACCTACAAGCCATACCGCTTTTAAAGGAAAATAGCCCTTCCCCTGGTCTTAGGCTCCAGTATCTCTTGGTGCAAA
#=GS NC_006405-cobtrnL1 AC NC_006405-cobtrnL1
#=GS NC_006405-cobtrnL1 DE NC_006405-cobtrnL1 <unknown description>
NC_005796-cob -TATT-CCTAGTATTAAATCCAC-TAGTAGGATGACTAGAGAATAAAGCACTTAA---------------------------------------------------------------------------------------------------------------------------------------------------------------------------------------------------------------------------------------------------------------------------------------------------------------------------------------------------------------------------------------------------------------------------------------------------------------------------------------------------------------------------------------------------------------------------------------------------------------------------------------------------------------------------------------------------------------------------------------------------------------------------------------------------------------------------------------------------------------------------------------------------------------------------------------------------------------------------------------------------------------------------------------------------------------------------------------------------------------------------------------------------------------------------------------------------------------------------------------------------------------------------------------------------------------------------------------------------------------------------------------------------------------------------------------------------------------------------------------------------------------------------------------
#=GS NC_005796-cob AC NC_005796-cob
#=GS NC_005796-cob DE NC_005796-cob <unknown description>
NC_005796-trnL1 ------------------------------------------------------------------------------------------------------------------------------------------------------------------------------------------------------------------------------------------------------------------------------------------------------------------------------------------------------------------------------------------------------------------------------------------------------------------------------------------------------------------------------------------------------------------------------------------------------------------------------------------------------------------------------------------------------------------------------------------------------------------------------------------------------------------------------------------------------------------------------------------------------------------------------------------------------------------------------------------------------------------------------------------------------------------------------------------------------------------------------------------------------------------------------------------------------------------------------------------------------------------------------------------------------------------------------------------------------------------------------------------------------------------------------------------------------------------------------------------------------------------------------------------------------------------------------------------CAAA
#=GS NC_005796-trnL1 AC NC_005796-trnL1
#=GS NC_005796-trnL1 DE NC_005796-trnL1 <unknown description>
//
# STOCKHOLM 1.0
#=GF SQ 3
NC_006405-nad4trnH TTCTTCTTCATACTGCACCTGCACTTCTATTTATTCTTAATCCTGAGCTTATTTTTTGCTG-TGAATATAGTTTAACTAAAATCCTAGGTTGTGGTCCTAGAAATGAGG-GTTAATATC-CT
#=GS NC_006405-nad4trnH AC NC_006405-nad4trnH
#=GS NC_006405-nad4trnH DE NC_006405-nad4trnH <unknown description>
NC_005796-nad4 A-CTTAAT--TCCAGTA--TT-ACTTCTAGT-A--CTGAAGCCCGAACTAATATGAGGCTGATGCATAT-----------------------------------------------------
#=GS NC_005796-nad4 AC NC_005796-nad4
#=GS NC_005796-nad4 DE NC_005796-nad4 <unknown description>
NC_005796-trnH -----------------------------------------------------------------ATATAGTTTAAAAAAGACGTTAGATTGTGATTCTAAAAAT-AGGAGATAAAACCTCT
#=GS NC_005796-trnH AC NC_005796-trnH
#=GS NC_005796-trnH DE NC_005796-trnH <unknown description>
//
# STOCKHOLM 1.0
#=GF SQ 3
NC_006405-trnL1trnT AATAGCCCTTCCCCTGGTCTTAGGCTCCAGTATCTCTTGGTGCAAATCCAAGTAAAAGCTAGCCCAGATAGCTTATATTAAAGCATCGGTCTTGTAAACCGAAGATTGTAGATTAAA--CCC
#=GS NC_006405-trnL1trnT AC NC_006405-trnL1trnT
#=GS NC_006405-trnL1trnT DE NC_006405-trnL1trnT <unknown description>
NC_005796-trnL1 AATAGCTCATCCGTTGGTCTTAGGAACCAAAAACTCTTGGTGCAACTCCAAGTAGAGGCT--------------------------------------------------------------
#=GS NC_005796-trnL1 AC NC_005796-trnL1
#=GS NC_005796-trnL1 DE NC_005796-trnL1 <unknown description>
NC_005796-trnT --------------------------------------------------------------CCTAG-TAGCTTATAA-AAAGCACCGGTCTTGTAATCCGAAGATTGAAGGTTAAAGTCCT
#=GS NC_005796-trnT AC NC_005796-trnT
#=GS NC_005796-trnT DE NC_005796-trnT <unknown description>
//
# STOCKHOLM 1.0
#=GF SQ 3
NC_006405-cobtrnL1 ATCTTTGCTCCATTCTTCCCCATCATTGGACTCTTAGAAAACAAGTTACTTCAGCTTTAACATAAGCAGTTCCCGGATTTTTTCCGCTTCTACCGCCTCCCCGATAACCCCCATTCCAGGATTTTCCCTAGCAAATTAGCTTTTTTTGTTGGCAGTTACCGACCCCTATGTACCTAAAACATACATCTATATACCACATATTAAATAGACCATTATATGTATAATCCCCAATAATAGATATACCCCATATATCAGTAGCATATTATGTTTAATCAACATTAATCTATTAACCCCATGCTTACCTTTTCCCTAATACTGGTTAATTTTACACCCTATTTATTGGACATTCCCCCATAATTACAAAGAATCATGAATGGCACCGCCCATCACGTGAAATGGCAGCCGCCCATACTTTCAATACCAGTTCGGATCCTTAAATTCTTTAGTAACGTCATATCCTCACCATTAATTATCCAATCGCTTCATCCACCCACCATCACACCCATAATTAATGTAACTAAATTCCCTTATAATGAAAACGTACAACCTATACATCCACATTACTCCATTCCCCCAACAATGATTGTATAATCCCATAAAAATTTGAATTGTACCTTCACTTGAAGTAAGAACACGACTATTATTTATAATAAACTTTCATAATACCCAATAATGGTACATTAAGCATGAACATAAAATGTATAATCCACATAACAGTAACAACAACATAAATATTGTACTACCCTTCCCTGCATACACAACTAGCAGCAATTGCTGCTGCTACATGGATACCTTAATGAGACCTAACTGAAATTCCAGCCCGGGGATCTTATTTTCCCCCGGTCATATATTGTAGAGTAACCTCAATTGACCTTCAAAAAACATCCGGTAGCCCCGAATCTATGGACCTGTTGACAAGAGACGTCCTTTCTCGTAATTTAAAAAACATCCCTCCTTATGCGTGAAGTACCTGCAGAGTCCTTAACCTTACCTGGTCTGAATTGGATAGGCATAAATAATATAGGGAACTTTCACCTGGCATCTCTCAGTGGGGTAATAACATTAAACTTGGGTTGGACATAACATGCTCGCGTGGGATTTCACCATCCCCTCTATTGTTCCCCCTTAAGTCAATGCTAGATGGACATAGCATTTATATAATTTCCCCCCCTCCTACCAAAATTCGGCTAAAATTTTAACGTAWWTTCTCGACACCCCCCCTACCCCCCCACACAAGGAATTTTAGTAGCTTTAACTAACCACCCCCCCGGAGTTAGTGTCTAAAAAAATTTTACCGTTATGTGTTTTCATAATAAAATCAAATTTTTAGACCCATCACATGTCAAATTGGGTCCTAGATGTATATATATCATATTTTAATCTTCAACGATGTCTATAGCTTTAGTCAACTTTTTTTAACTAAGGCCCTAGACTCCCCCCACAATTTTTTAACCTCTACCTACAAGCCATACCGCTTTTAAAGGAAAATAGCCCTTCCCCTGGTCTTAGGCTCCAG-TATCTCTTGGTGCAA--A
#=GS NC_006405-cobtrnL1 AC NC_006405-cobtrnL1
#=GS NC_006405-cobtrnL1 DE NC_006405-cobtrnL1 <unknown description>
NC_007440-cob -----------------------------------------------------------------------------------------------------------------------------------------------------------------------------------------------------------------------------------------------------------------------------------------------------------------------------------------------------------------------------------------------------------------------------------------------------------------------------------------------------------------------------------------------------------------------------------------------------------------------------------------------------------------------------------------------------------------------------------------------------------------------------------------------------------------------------------------------------------------------------------------------------------------------------------------------------------------------------------------------------------------------------------------------------------------------------------------------------------------------------------------------------------------------------------------------------------------------------------------------------------------------------------------------------------------------------------------------------------------------------------------------------------------------------------------------------------------------------------------------------------------------------------------------------------------------------------------------
#=GS NC_007440-cob AC NC_007440-cob
#=GS NC_007440-cob DE NC_007440-cob <unknown description>
NC_007440-trnL1 ---------------------------------------------------------------------------------------------------------------------------------------------------------------------------------------------------------------------------------------------------------------------------------------------------------------------------------------------------------------------------------------------------------------------------------------------------------------------------------------------------------------------------------------------------------------------------------------------------------------------------------------------------------------------------------------------------------------------------------------------------------------------------------------------------------------------------------------------------------------------------------------------------------------------------------------------------------------------------------------------------------------------------------------------------------------------------------------------------------------------------------------------------------------------------------------------------------------------------------------------------------------------------------------------------------------------------------------------------------------------------------------------------------------------------------------------------------------------------------------------------------------------------------GCTTTTAATGGAAAAGAGCT-TTCCTCTGGTTTTAGGGGCCAGCTA-ATCTTGGTGCAAGTC
#=GS NC_007440-trnL1 AC NC_007440-trnL1
#=GS NC_007440-trnL1 DE NC_007440-trnL1 <unknown description>
//
# STOCKHOLM 1.0
#=GF SQ 3
NC_006405-nad6trnE GGGAGAAGGATTTGAAGCAACAGCCACAAATCCAACCAATAGTCATAATTCAAATACCATATATTCCTGCCAGG-ACTCT-AACCTGGACCAACAGTATGAAAAACTGCCGCTGTAATTCAA-
#=GS NC_006405-nad6trnE AC NC_006405-nad6trnE
#=GS NC_006405-nad6trnE DE NC_006405-nad6trnE <unknown description>
NC_007440-nad6 CG-A--CGGATTTGAGGCCACAGCCAATATTCCCAATAATAAACACAACTCCTTTATCA-CTATTTCTGCTAGGTACT-T-AACCTAGTCT--------------------------------
#=GS NC_007440-nad6 AC NC_007440-nad6
#=GS NC_007440-nad6 DE NC_007440-nad6 <unknown description>
NC_007440-trnE ------------------------------------------------------------ATATTTCTGCCAGG-ACT-TCAACCTAAACTTGTAATCTGAAAAACTACTGTTGTTGTTCAAC
#=GS NC_007440-trnE AC NC_007440-trnE
#=GS NC_007440-trnE DE NC_007440-trnE <unknown description>
//
# STOCKHOLM 1.0
#=GF SQ 3
NC_006405-trnEcob CAGGACTCTAACCTGGACCAACAGTATGAAAAACTGCCGCTGTAATTCAACTACAAGAACTCATGGCCCCCGCAATTCGCAAAACCCATCCACTATTAAAAATTATTAACAGTGCCTTTAT
#=GS NC_006405-trnEcob AC NC_006405-trnEcob
#=GS NC_006405-trnEcob DE NC_006405-trnEcob <unknown description>
NC_007440-trnE CAGGACTTCAACCTAAACTTGTAATCTGAAAAACTACTGTTGTTGTTCAACTACAGAAAC-------------------------------------------------------------
#=GS NC_007440-trnE AC NC_007440-trnE
#=GS NC_007440-trnE DE NC_007440-trnE <unknown description>
NC_007440-cob -------------------------------------------------------------------------------------------------------------------------
#=GS NC_007440-cob AC NC_007440-cob
#=GS NC_007440-cob DE NC_007440-cob <unknown description>
//
# STOCKHOLM 1.0
#=GF SQ 3
NC_006917-nad1trnI TCTTGTCCTCTGGCACATTGCCCTCCCCGTCGGGGCCGCTGGTCTCCCACCCCAGTTCTAGGAGTTATGCCTGAATGTCTAAGGACCACTTTGATAGGGTGCGTTATGAGGGTTAAAGT-
#=GS NC_006917-nad1trnI AC NC_006917-nad1trnI
#=GS NC_006917-nad1trnI DE NC_006917-nad1trnI <unknown description>
NC_015076-nad1 T-TCGTCGTCTGACACCTTTCCTTCATTGTCAGCACTGCCGCACTTCCCCCTCAATT-TAGGA---------------------------------------------------------
#=GS NC_015076-nad1 AC NC_015076-nad1
#=GS NC_015076-nad1 DE NC_015076-nad1 <unknown description>
NC_015076-trnI ------------------------------------------------------------GGAACTGTGCCTGACCGCTTAAGGGGCACTTTGATAGAGTGACTAAAGGGGGTTGAACTC
#=GS NC_015076-trnI AC NC_015076-trnI
#=GS NC_015076-trnI DE NC_015076-trnI <unknown description>
//
# STOCKHOLM 1.0
#=GF SQ 3
NC_006917-trnItrnQ GAATGTCTAAGGACCACTTTGATAGGGTGCGTTATGAGGGTTAAAGTCCCTCTGACTCCTCATTAGAAAGAAGGGACTCGAACCCATCCTCTAGAGATCAAAACTCTAGGTGCTTCCACTA-
#=GS NC_006917-trnItrnQ AC NC_006917-trnItrnQ
#=GS NC_006917-trnItrnQ DE NC_006917-trnItrnQ <unknown description>
NC_015076-trnI GACCGCTTAAGGGGCACTTTGATAGAGTGACTAAAGGGGGTTGAACTCCCCCCAGCTCCT--------------------------------------------------------------
#=GS NC_015076-trnI AC NC_015076-trnI
#=GS NC_015076-trnI DE NC_015076-trnI <unknown description>
NC_015076-trnQ -------------------------------------------------------------ATTAGAAAGCCGGGATTTGAACCCAGCCCGCAGAGATCAAAACTCTGAGTGCTCCCGCTAC
#=GS NC_015076-trnQ AC NC_015076-trnQ
#=GS NC_015076-trnQ DE NC_015076-trnQ <unknown description>
//
# STOCKHOLM 1.0
#=GF SQ 3
NC_006917-trnQtrnM GGACTCGAACCCATCCTCTAGAGATCAAAACTCTAGGTGCTTCCACTACACCACTTTCT-AGTAGGGTCAGCTAAATAAGCTTTTGGGCCCATACCCCAAACATGTTGGTTAGA-ATCCT
#=GS NC_006917-trnQtrnM AC NC_006917-trnQtrnM
#=GS NC_006917-trnQtrnM DE NC_006917-trnQtrnM <unknown description>
NC_015076-trnQ GGATTTGAACCCAGCCCGCAGAGATCAAAACTCTGAGTGCTCCCGCTACACCACTCTCTGAAT---------------------------------------------------------
#=GS NC_015076-trnQ AC NC_015076-trnQ
#=GS NC_015076-trnQ DE NC_015076-trnQ <unknown description>
NC_015076-trnM ------------------------------------------------------------AATATGGTAAGCTAAAAAAGCTTTCGGGCCCATACCCCGAATATGTTGGTTAAACCCCCT
#=GS NC_015076-trnM AC NC_015076-trnM
#=GS NC_015076-trnM DE NC_015076-trnM <unknown description>
//
# STOCKHOLM 1.0
#=GF SQ 3
NC_007178-nad5trnT GCTTACCTTGCGACTCTCTTCATCACGCTTGCCCTAGCACTCCTCCTAACACCCGAGTAGCAATCCTACACATACTATACATACTATGTATAATCAACATTCATACTATGTTTTTTATACATACTATGTATAATCAACATTCATACTATGTTTTTTATACATATTATGTATAATCAACATTCATATATGTTTATACATACTATGTATAATCAACATTCATACTATGTTTTTTATACATACTATGTATAATCAACATTATAATAAATGAGGACTAAGGTTAACATCACACTTTTTGGACAATTCAATGAATGTACCGAGGAAATTAAATGAATGTAAAACAACACACAAATAATGTATATGATACCAAAAATGTAATTAAAATAACACTAATTGAAGAATACATTATTTCATAAACACTAGCGTATACATTCCATTAAGGCGGATGATCTCTGCAGCATATGATTAATACCACATATTATGAAAATTAGCACGGAATGATTGGCCGCCGCCCATATCATGACTACTTGATAGGACCTTCCCTTGTCTTAGGATATTCATATCTTGCCCAATGTTAGTCCAATTGCTAACCCACATACCATCATAAACAATGTTTATGTAATTAATATAACTTAACAGACCAAACCTAACAACTTAAGACTCATATAAATGATTTAACACTAAACTGAATGCATCATTCATATAGACAAGGTAAAGCCTTCACTTGCTTAAGATCATGAATATGTATTACAACTAACCTTGTAAATCAACTATAATGGATCATTATATAGGACTTTCACAAAATGCAGGAAAAAATTCTTTTTTCCCCAGTATGAAAATTCTCTTCAAGTCATCTTCCACATGAATATTTTCTTCAAATGACCTGATATACTCAACTTGACGCCTATTCATTAAAGCTAACGTCCAACAACCCAACGAATGCGCGGAAGCATCTCGCTGGTTAAGCTTCCAAGGGACCAAGGTCGTAGCCGACCAACTAGAACTTTTCAGGAGGTATCTGACGGAACCGAATCTATGGACATACAAAACTTAATAAACATCTAGTGCTTTTTAAGAGGCATCCCTCTCTATGGAGTCGGGACCTTTATATAAGCTCAGACTACTTGTGAAGTCTGGGTCTTTCTGGACTGGGGGGGGGTAAACAAGAACTCATCAACATTGGACAGGGGGGGTTTCACTGTAAGATTCATATCCGAAACCGTGGAACAAGTCACACGCTTAGCAGTGCGCACCGCCCCTGTCTCAGTAAACGTCTCCGCCGTTTCAATGGTTATTCGGGTGGGACTAACAGCTATACTGGATGTCCTCCACTAGCCTGAACTCCAACGAGCATAACTTAATGCTAGACGGACATATTTTTCAACAGGTCCTTAATTCCACACACTATATTTCTCCCCCTTTTGCAATTTTTACAAATTTTTAAAAATAGAAAATTTTTCTGCCTACCCCCCCCTTTCCCCCCCCAAAAACAGACCAGCTAGCAACCCCTAGCGCCCCCCCGGGGCTAAGGACTAAAAAGATCTATTTGTGGGGGTTAACAAAGCACAACCCACAACCCTGCTGCTTTGAGATATGTTCAATATATTCGTGTCTTAATCATTTTATATGTGATATAACACGTAATATGTCTTATAAATGATGTATACACTATAAATGATGTATACACTATAAATGATGTATACACTATAAATGATGTATACACTATAAATGATGTATACACTATAAATGATGTATACACTATAAATGATGTATACACTATAAATGACGTATACACTATAAATGATGTATACACTATAAATGATGTATACACTATAAATGATGTATACACTATAAATGATGTGTACACTATAAATGATGTATACACTATAAATGATGTATACACTATAAATGATGTATACACTATAAATGATGTATACACTATAAATGATGTATACACTATAAATGATGTATACACTATAAATGATGTATACACTATAAATGATGTATACACTATAAATGATGTATACACTATAAATGATGTATACACTATAAATGATGTATACACTATAAATGATGTATACACTATAAATGATGTATACACTATAAATGATGTATACACTATAAATGATGTATACACTATATAAATGATGTATACACTATATAAATGATGTATACACTATATAAATGATGTATACACTATATAAATGATGTATACACTATATAAATGATGTATACACTATATAAATGATGTACACACTATATAAATGATGTATACACTATATAAATGATGTATACACTATATAAATGATGTATACACTATATAAATGATGTATACACTATATAAATGATGTATACACTATATAAATGATGTATACACTATATAAATGATGTATACACTATATAAATGATGTATACACTATATAAATGATGTATACACTATATAAATGATGTATACACTATATAAATGATGTATACACTATATAAATGATGTATACACTATATAAATGATGTATACACTATATAAATGATGTATACACTATATAAATGATGTATACACTATATAAATGATGTATACACTATATAAATGATGTATACACTATATAAATGATGTATACACTATATAAATGATGTATACACTATATAAATGATGTATACACTATATAAATGATGTATACACTATATAAATGATGTATACACTATATAAATGATGTATACACTATATAAATGATGTATACACTATATAAATGATGTATACACTATATAAATGATGTATACACTATATAAATGATGTATACACTATATAAATGATGTATACACTATATAAATGATGTATACACTATACGCTACACAAACACGTGTCTGCAGTAATTAAACATACAGGTGCCTGAACGCACACTGACGTGGTTTGTTCCCACGCATACACGGTGATCCTCACTAACCTCTACTTATTTTTAACCCACCCTAAATTATTCTTCCTATTAAGCTTACTGCTAGAATATAAGGGTTATTTATACTTCCCCCTTTGTGCATATGTAATGTTCCGCACTTTTACATGAATAAATTCTTCATCATTTAACCCCGACTATGATACCCTTTACCAATTTATTTTTATTGCATTAATACACATTTCCTGACTAGTTAGCATTAACTCTTTTCCTTCCTTGATAAACTATATTGTAGCATGCCTTGCATACGTAGTCGGATCAAACTACGCTCTAACAGATTATTATAACCTACACAATATTTTAGTTATACTAGTAATGTATAACCAATGTTTATTGGCGTTCGCTCTATTTCTTAATGCAACTAACACACCCTTCTACCCGTATTTCTAAGTCCTGATAGCTTAACACCAAAGCATTGGTCTTGTAAACCAAAGATTGTAGACTA-AT-AT
#=GS NC_007178-nad5trnT AC NC_007178-nad5trnT
#=GS NC_007178-nad5trnT DE NC_007178-nad5trnT <unknown description>
NC_008975-nad5 ---TACCTGTCAACATTATTAATTACTCTTCTACTGACACT----------------------------------------------------------------------------------------------------------------------------------------------------------------------------------------------------------------------------------------------------------------------------------------------------------------------------------------------------------------------------------------------------------------------------------------------------------------------------------------------------------------------------------------------------------------------------------------------------------------------------------------------------------------------------------------------------------------------------------------------------------------------------------------------------------------------------------------------------------------------------------------------------------------------------------------------------------------------------------------------------------------------------------------------------------------------------------------------------------------------------------------------------------------------------------------------------------------------------------------------------------------------------------------------------------------------------------------------------------------------------------------------------------------------------------------------------------------------------------------------------------------------------------------------------------------------------------------------------------------------------------------------------------------------------------------------------------------------------------------------------------------------------------------------------------------------------------------------------------------------------------------------------------------------------------------------------------------------------------------------------------------------------------------------------------------------------------------------------------------------------------------------------------------------------------------------------------------------------------------------------------------------------------------------------------------------------------------------------------------------------------------------------------------------------------------------------------------------------------------------------------------------------------------------------------------------------------------------------------------------------------------------------------------------------------------------------------------------------------------------------------------------------------------------------------------------------------------------------------------------------------------------------------------------------------------------------------------------------------------------------------------------------------------------------------------------------------------------------------------------------------------------------------------------------------------------------------------------------------------------------------------------------------------------------------------------------------------------------------------------------------------------------------------------------------------------------------------------------------------
#=GS NC_008975-nad5 AC NC_008975-nad5
#=GS NC_008975-nad5 DE NC_008975-nad5 <unknown description>
NC_008975-trnT -------------------------------------------------------------------------------------------------------------------------------------------------------------------------------------------------------------------------------------------------------------------------------------------------------------------------------------------------------------------------------------------------------------------------------------------------------------------------------------------------------------------------------------------------------------------------------------------------------------------------------------------------------------------------------------------------------------------------------------------------------------------------------------------------------------------------------------------------------------------------------------------------------------------------------------------------------------------------------------------------------------------------------------------------------------------------------------------------------------------------------------------------------------------------------------------------------------------------------------------------------------------------------------------------------------------------------------------------------------------------------------------------------------------------------------------------------------------------------------------------------------------------------------------------------------------------------------------------------------------------------------------------------------------------------------------------------------------------------------------------------------------------------------------------------------------------------------------------------------------------------------------------------------------------------------------------------------------------------------------------------------------------------------------------------------------------------------------------------------------------------------------------------------------------------------------------------------------------------------------------------------------------------------------------------------------------------------------------------------------------------------------------------------------------------------------------------------------------------------------------------------------------------------------------------------------------------------------------------------------------------------------------------------------------------------------------------------------------------------------------------------------------------------------------------------------------------------------------------------------------------------------------------------------------------------------------------------------------------------------------------------------------------------------------------------------------------------------------------------------------------------------------------------------------------------------------------------------------------------------------------------------------------------------------------------------------------------------------------------------------------------------------------------------------------------------------------------------AGCCCTGGTAGCTTAAC-CTAAAGCATTGGTCTTGTAAGCCAAAGATTGTAAACTAAACCTT
#=GS NC_008975-trnT AC NC_008975-trnT
#=GS NC_008975-trnT DE NC_008975-trnT <unknown description>
//
# STOCKHOLM 1.0
#=GF SQ 3
NC_007178-trnL1trnP CTTAGGCGCCAGCACTTCTTGGTGCAAGTCCAAGTAAAAGCTTAGTTTAATACACAAACATATCAGAACAAGAAGAGTTTAAC-TTCTATCTTCGACCCCCAAAGCCGACATTCTAATTAAA-
#=GS NC_007178-trnL1trnP AC NC_007178-trnL1trnP
#=GS NC_007178-trnL1trnP DE NC_007178-trnL1trnP <unknown description>
NC_008975-trnL1 ---------------------------------------------------------------------------------------------------------------------------
#=GS NC_008975-trnL1 AC NC_008975-trnL1
#=GS NC_008975-trnL1 DE NC_008975-trnL1 <unknown description>
NC_008975-trnP --------------------------------------------------------------TCAAGACAAAAGGAATTTAACCTTC-ATCTCCGACCCCCAAAGCCGGCATTCTATTTAAAC
#=GS NC_008975-trnP AC NC_008975-trnP
#=GS NC_008975-trnP DE NC_008975-trnP <unknown description>
//
# STOCKHOLM 1.0
#=GF SQ 3
NC_007178-trnTtrnL1 -TTAACACCAAAGCATTGGTCTTGTAAACCAAAGATTGTAGACTAATATC-TACTCAGGACTAAAATTTATTTAAATCCAATTCTGGCTTTTAAAGGAAAAAAGAATTCCCCTGGCCTTAGGCGCCAGCACTTCTTGGTGCAAGT-
#=GS NC_007178-trnTtrnL1 AC NC_007178-trnTtrnL1
#=GS NC_007178-trnTtrnL1 DE NC_007178-trnTtrnL1 <unknown description>
NC_008975-trnT CTTAAC-CTAAAGCATTGGTCTTGTAAGCCAAAGATTGTAAACTAA-ACCTTACCCAGAGCT------------------------------------------------------------------------------------
#=GS NC_008975-trnT AC NC_008975-trnT
#=GS NC_008975-trnT DE NC_008975-trnT <unknown description>
NC_008975-trnL1 -----------------------------------------------------------------------------CTAATGCAG-CTTTTAAAGGAAAAAAGTCTTCCTCTGGCCTTAGGAGCCAGCATCTCTTGGTGCAAATC
#=GS NC_008975-trnL1 AC NC_008975-trnL1
#=GS NC_008975-trnL1 DE NC_008975-trnL1 <unknown description>
//
# STOCKHOLM 1.0
#=GF SQ 3
NC_007690-atp6cox3 TGTATTCAAGCTTATGTTTTTACTACATTAATTCATTTTTATTTACAGGA-AAATCTTTAAAAATTTTTAAAATGAATCATCAACATCCATATCATTTGGTAGATCAAAGTCCATGACCTTTGATAGCTTC-
#=GS NC_007690-atp6cox3 AC NC_007690-atp6cox3
#=GS NC_007690-atp6cox3 DE NC_007690-atp6cox3 <unknown description>
NC_007689-atp6 TGTATACAGGCTTATGTTTTTACAGCTTTGGTTCATTTTTATTTACAAGAGAAAT-TTTA--GTTTTTTA--------------------------------------------------------------
#=GS NC_007689-atp6 AC NC_007689-atp6
#=GS NC_007689-atp6 DE NC_007689-atp6 <unknown description>
NC_007689-cox3 ------------------------------------------------------------------TTTA--ATGAGTTATCAACATTCTTATCATTTGGTTGAGCAGAGTCCTTGGCCTATAATGGCTTCA
#=GS NC_007689-cox3 AC NC_007689-cox3
#=GS NC_007689-cox3 DE NC_007689-cox3 <unknown description>
//
# STOCKHOLM 1.0
#=GF SQ 3
NC_007690-nad4lcox2 GTTGTTTCTCGTTTTTGTGGTAGTGATAATGTTTTTTCTTTAAAATTGCTTCGTATATAGAGAAAAATGGCAACTTGGTTACAGTTAGGCTTTCAGGATGCATCTTCTCCTTTAATGGAGGAGCT-
#=GS NC_007690-nad4lcox2 AC NC_007690-nad4lcox2
#=GS NC_007690-nad4lcox2 DE NC_007690-nad4lcox2 <unknown description>
NC_007689-nad4l GTAGTTTCTCGAAGGTTTGGTACTGATAGAGTTTTTTCTTTGAAATTATTGCGAGTTTAG------------------------------------------------------------------
#=GS NC_007689-nad4l AC NC_007689-nad4l
#=GS NC_007689-nad4l DE NC_007689-nad4l <unknown description>
NC_007689-cox2 ---------------------------------------------------------------ATAATGGCAACTTGGCTGCAGTTTGGTTTTCAGGATGCTTCTTCTCCATTAATGGAGGAGTTG
#=GS NC_007689-cox2 AC NC_007689-cox2
#=GS NC_007689-cox2 DE NC_007689-cox2 <unknown description>
//
# STOCKHOLM 1.0
#=GF SQ 3
NC_007690-trnRnad4l GTTTAATAAAAATTTTTGGTTTCGGCCCTTATGCTTTTGGTTAAAGTCCAAACTCTTTTTG-TGAAGTTTTTTTTATTTTTTATGTGTTTTATTTTTTTCTTAGGTTGTGTT-GGTGTAAT-
#=GS NC_007690-trnRnad4l AC NC_007690-trnRnad4l
#=GS NC_007690-trnRnad4l DE NC_007690-trnRnad4l <unknown description>
NC_007689-trnR GTTTAAGTAAAACTTTTGGTTTCGGCCCGTTTATTTTTGGTTATAGTCCAAAC-CTTT----------------------------------------------------------------
#=GS NC_007689-trnR AC NC_007689-trnR
#=GS NC_007689-trnR DE NC_007689-trnR <unknown description>
NC_007689-nad4l -------------------------------------------------------TTTTAGATGTGGTTTTTGTTTGTTTTTCTTTGTTCTGTGTTTTTTTTGGG-TGTTTTAGGTGTTTTG
#=GS NC_007689-nad4l AC NC_007689-nad4l
#=GS NC_007689-nad4l DE NC_007689-nad4l <unknown description>
//
# STOCKHOLM 1.0
#=GF SQ 3
NC_007781-rrnLtrnL2 GCCAGGTCAGTTTCTATC-TTTAATTATATAGATAAGTTTAGTACGAAAGGACCAATTTATCA-TAAAACGATATTACTTACTGATTAAATTTAATTAACAATTAAATGATCAAATTAGCAAAATTAATGCAATTGACTTAGGATCAATAGATATAGGTGAAATTCCT-
#=GS NC_007781-rrnLtrnL2 AC NC_007781-rrnLtrnL2
#=GS NC_007781-rrnLtrnL2 DE NC_007781-rrnLtrnL2 <unknown description>
NC_008797-rrnL GAAAGGACCGGCG-TAACATATAAT-ATATTTTTA--T-TAGATC-AAA-TA-TAATTTAACTTTGAAATCAAATTA--------------------------------------------------------------------------------------------
#=GS NC_008797-rrnL AC NC_008797-rrnL
#=GS NC_008797-rrnL DE NC_008797-rrnL <unknown description>
NC_008797-trnL2 ----------------------------------------------------------------------------------------------------------------------------------------------------------------AAATTCTTA
#=GS NC_008797-trnL2 AC NC_008797-trnL2
#=GS NC_008797-trnL2 DE NC_008797-trnL2 <unknown description>
//
# STOCKHOLM 1.0
#=GF SQ 3
NC_007781-trnL2trnL1 GCAA-AATTAATGCAATTGACTTAGGATCAATAGATATAGGTGAAATTCCTTTATTTGATA-ATT--ATAAAGGTGGCAGATGAAGTGCATTAGGTTTAAGCCCTAAATATAAAGATGAAATTTCT-
#=GS NC_007781-trnL2trnL1 AC NC_007781-trnL2trnL1
#=GS NC_007781-trnL2trnL1 DE NC_007781-trnL2trnL1 <unknown description>
NC_008797-trnL2 A-AA---------------------------------------------------------------------------------------------------------------------------
#=GS NC_008797-trnL2 AC NC_008797-trnL2
#=GS NC_008797-trnL2 DE NC_008797-trnL2 <unknown description>
NC_008797-trnL1 --AAGAATTA-TGCGATTGATTTAGGATCAATAGACATAGGTTAAAATCCTTTATTTGATAGAAGGAATAGAGGTGGCAGATTAAGTGCATTAGGTTTAAGCCCTAAAGATAAAGATGAAAATTCTT
#=GS NC_008797-trnL1 AC NC_008797-trnL1
#=GS NC_008797-trnL1 DE NC_008797-trnL1 <unknown description>
//
# STOCKHOLM 1.0
#=GF SQ 3
NC_007781-trnWtrnQ -TAAAGATTTTTCTTTATATTAAGCTTTGAAGGCTCATAGTTTGTATTAACTTAAAACCTTACCAGGAGGAACTGAACCTCTCCTAAGAAATCAAAATTCTTTGTGCCCTTACACCG-
#=GS NC_007781-trnWtrnQ AC NC_007781-trnWtrnQ
#=GS NC_007781-trnWtrnQ DE NC_007781-trnWtrnQ <unknown description>
NC_008797-trnW CTAAAGAATCTTCTTTATTTCAGGCTTTGAAGGCCTGCAGTTT-TAATAACTTAAGACCTT---------------------------------------------------------
#=GS NC_008797-trnW AC NC_008797-trnW
#=GS NC_008797-trnW DE NC_008797-trnW <unknown description>
NC_008797-trnQ ----------------------------------------------------------CTTATCAGGAGGATGTGAACCTCTCTTAAGAAATCAAAATTCTTAGTGCCCTAACACCGC
#=GS NC_008797-trnQ AC NC_008797-trnQ
#=GS NC_008797-trnQ DE NC_008797-trnQ <unknown description>
//
# STOCKHOLM 1.0
#=GF SQ 3
NC_008063-nad6trnI GCAGTA-AT-AATTGTAGTAATTTGATTAAGAGGAATAAAGGAAGGGGCAGTACGGATTTAGAAATTATGTGCCTGAATAAAGGGTTAATTTGATAGATTAAACAATGAAATATATCAA
#=GS NC_008063-nad6trnI AC NC_008063-nad6trnI
#=GS NC_008063-nad6trnI DE NC_008063-nad6trnI <unknown description>
NC_010777-nad6 TCGCTATGTTAATTGTAGTA---------------------------------------------------------------------------------------------------
#=GS NC_010777-nad6 AC NC_010777-nad6
#=GS NC_010777-nad6 DE NC_010777-nad6 <unknown description>
NC_010777-trnI ---------------------------------------------------------------------GTGCCTGATTAAAGGGTTAATTTGATAGATTAAATAACG--A-A---CAG
#=GS NC_010777-trnI AC NC_010777-trnI
#=GS NC_010777-trnI DE NC_010777-trnI <unknown description>
//
# STOCKHOLM 1.0
#=GF SQ 3
NC_008063-rrnStrnQ ATTTCTAAGTTAAGTGAATTTTCATTTAAAAAA-GTATA-TTTAAGAGCTGTACTAAACTCAACTTGTTAGATTATTTAAATCTCTTAAAAAATCAAATTTTTTTGTGCATATACACT-TTA-
#=GS NC_008063-rrnStrnQ AC NC_008063-rrnStrnQ
#=GS NC_008063-rrnStrnQ DE NC_008063-rrnStrnQ <unknown description>
NC_010777-rrnS ---T--AA-TAAATAGA-TCTTTATTTAATTAATGATTAATTTTA-A-CTGAATTAA------------------------------------------------------------------
#=GS NC_010777-rrnS AC NC_010777-rrnS
#=GS NC_010777-rrnS DE NC_010777-rrnS <unknown description>
NC_010777-trnQ -------------------------------------------------------------------------TATTTT-ACCAATTTAAAAATCAAATTTTTAAGTGTTTC-ACTTTGTTAT
#=GS NC_010777-trnQ AC NC_010777-trnQ
#=GS NC_010777-trnQ DE NC_010777-trnQ <unknown description>
//
# STOCKHOLM 1.0
#=GF SQ 3
NC_008063-trnIcob -TTATG-TGCCTGAATAAAGGGTTAATTTGATAGATTAAACAATGAAATATATCAAATTCTT--TACGTAAGAAAAGTGTA-TT-TA-GAGTAATAAATAATATATTAGTAGA
#=GS NC_008063-trnIcob AC NC_008063-trnIcob
#=GS NC_008063-trnIcob DE NC_008063-trnIcob <unknown description>
NC_010777-trnI AGTAAGGTGCCTGATTAAAGGGTTAATTTGATAGATTAAATAACGAA------------------------------------------------------------------
#=GS NC_010777-trnI AC NC_010777-trnI
#=GS NC_010777-trnI DE NC_010777-trnI <unknown description>
NC_010777-cob ----------------------------------------------------TGAAAGTATTGATACGAAAAAAAAACGTAGTTCTAAGAGTTTTAAATGGGTCATTGGTA--
#=GS NC_010777-cob AC NC_010777-cob
#=GS NC_010777-cob DE NC_010777-cob <unknown description>
//
# STOCKHOLM 1.0
#=GF SQ 3
NC_008123-trnMnad2 AGCTAA-TTAAGCTGTCGGGCCCATACCCCGGATACGTAGGTTAAAGCCCTACTTCCGTTGGTGAACGTTCAGATGATATTCATTTTACTATCTTCTTTAATACTGGGCACAACCATTA-C
#=GS NC_008123-trnMnad2 AC NC_008123-trnMnad2
#=GS NC_008123-trnMnad2 DE NC_008123-trnMnad2 <unknown description>
NC_004373-trnM -GCTAAGACAAGCTTTTGGGCCCATACCCCAAACATGTAGGTTTAACTCCTTCTT------------------------------------------------------------------
#=GS NC_004373-trnM AC NC_004373-trnM
#=GS NC_004373-trnM DE NC_004373-trnM <unknown description>
NC_004373-nad2 ------------------------------------------------------------------------------------------------------ACTCGGCACTACCATTACC
#=GS NC_004373-nad2 AC NC_004373-nad2
#=GS NC_004373-nad2 DE NC_004373-nad2 <unknown description>
//
# STOCKHOLM 1.0
#=GF SQ 3
NC_008123-trnPtrnF GAGAATCTAACTCCCACCACTAACTCCCAAAGCTAGTATTCTTAAC--TAAAATACTTTTTGACGGTATCTAATGT-AC--ATACATCGATATTAACCCATATATATACATATATGTATA-ATAACCATACATCTATATTAACCCATATATATA-C-ATA--TATGT--ATA-ATA-ACCATACATCTATAT-TA-ACCCATATA----T-A-TACATATATGTATAATAACCATACATCTATATTAACCCATATATATACATATATGTATAATAACCATACATCTATATTAACCCATATATATACATATATGTATAATAACCATACATCTATATTAACCCATATATATACATATATGTATAATAACCATACATCTATATTAACCCATATATATACATATATGTATAATAACCATACATCTATATTAACCCATATATATACATATATGTATAATAACCATACAGTCTATATTAACCATCAACGTAGCTTAAATAAAGCGCAACACTGAAGTTGTTAAGATGGGCCCTAGAAAGC-T
#=GS NC_008123-trnPtrnF AC NC_008123-trnPtrnF
#=GS NC_008123-trnPtrnF DE NC_008123-trnPtrnF <unknown description>
NC_004373-trnP -AGATTTTAACTCTCACTACTAGCCCCCAAAACTAATATTC-TAACGGTAAACTACCCTCTG-CTATATGCAACGTGACCGCTACAG-TACCCACACACATACATGTACACATCTATTTATATAGATATACATATATACTTATGCATTTATATATCTATACCTATGTAGATACGTATACCC-ACATCTGTATCTACAACCATTTAGGCGTTTCTACACCTGTGCCTG-TGTCC--ACCTGTATAT-AA-CTATGTATGTACAGATATATATA-TATATATATATATATATGCAGCTGCATACATGCACA-----------------------------------------------------------------------------------------------------------------------------------------------------------------------------------------------------------------------------------
#=GS NC_004373-trnP AC NC_004373-trnP
#=GS NC_004373-trnP DE NC_004373-trnP <unknown description>
NC_004373-trnF --------------------------------------------------------------------------------------------------------------------------------------------------------------------------------------------------------------------------------------------------------------------------------------------------------------------------------------------------------------------------------------------------------------------------------------------------------------------------------------------------GTAGCTCAACTAAAGCATAACATTGAAGTTGTTAAGATGGGACCTAGCCCCCCC
#=GS NC_004373-trnF AC NC_004373-trnF
#=GS NC_004373-trnF DE NC_004373-trnF <unknown description>
//
# STOCKHOLM 1.0
#=GF SQ 3
NC_008123-trnQtrnM GGATTCGAACCCATCCTATAGAGATCAAAACTCTATGTGCTCCCAATACACCACCTTCTAGCGGAATAAGCTAATT-AAGCTGTCGGGCCCATACCCCGGATACGTAGGTTAAAGCCCT
#=GS NC_008123-trnQtrnM AC NC_008123-trnQtrnM
#=GS NC_008123-trnQtrnM DE NC_008123-trnQtrnM <unknown description>
NC_004373-trnQ GGGCTCGAACCTCCCCCGGGGAGATCAAAACTCCCAGTGCTCCCACTACACCACTTTCTAGCAG-------------------------------------------------------
#=GS NC_004373-trnQ AC NC_004373-trnQ
#=GS NC_004373-trnQ DE NC_004373-trnQ <unknown description>
NC_004373-trnM ----------------------------------------------------------------AATCAGCTAAGACAAGCTTTTGGGCCCATACCCCAAACATGTAGGTTTAACTCCT
#=GS NC_004373-trnM AC NC_004373-trnM
#=GS NC_004373-trnM DE NC_004373-trnM <unknown description>
//
# STOCKHOLM 1.0
#=GF SQ 3
NC_008225-nad5nad6 CCATACCTTCTTACCCACCTGACAATACTCCTAATATCCTTAATTCTATTTTCCCTTAGACACCCACTCTAATCGCACGCA-AG-GCCCCGTAAGATCCCCCACGAGTAACCTCCAATACTA-AAGCCA
#=GS NC_008225-nad5nad6 AC NC_008225-nad5nad6
#=GS NC_008225-nad5nad6 DE NC_008225-nad5nad6 <unknown description>
NC_006286-nad5 ---------------------------------------------------------------------------------------------------------------------------------
#=GS NC_006286-nad5 AC NC_006286-nad5
#=GS NC_006286-nad5 DE NC_006286-nad5 <unknown description>
NC_006286-nad6 --------------------------------------------------------------CCC-CCCTAAATACCCGAATAGCGCCCCGTTCCCCACCTAAAGA-TAACCAT-AATACCACAAAAAG
#=GS NC_006286-nad6 AC NC_006286-nad6
#=GS NC_006286-nad6 DE NC_006286-nad6 <unknown description>
//
# STOCKHOLM 1.0
#=GF SQ 3
NC_008225-trnEtrnF GCCCGGG-CTCTAACCAGGACCAATGACTTGAAAAACCACCGTTGA-TTCAACTACAAGAACAAACAACGCATCTGCCAACTATAGTCCTTGAAATATAAAATGTCTAGTCATTATTCTATGTATTAACACCATAAAAATATTTTAACCATACAGGAATTACTATCGTTTTCATTTTTCAAAACGAAGTAGGTATAATCACATTAACATAATTAAACCACCCTTTTTATCTACCACTCCCTATCCTCTTAAATACTCATTAAATCACCCGCTAGTCTCGCTTCTGTGGCCCACGTTCTCTTGTAAGGTCAAGGGCAAGACATTTGACTTCCCCTTTCAGTGAATTATTCCTGGCATTCAGCCTAGCTTCACGGCCATTAAAAGTTTATTGTACATAACTTGCATTTTTGCGCATTTATGAATGGTGGAACACATCAATTGATAATCGCTTCGCTAGCCGAGCGCTCTTTCTAAAGGGTATTTGGTATTTTTTCTTCTTTCCTTTCATTTTACATTTCAGAGTGTAAACAAATGATTCTCTTAAGGTTGAACAAATTTCTTGAACTCAGGAAATAATGTATTATGTTTAATAATTATTCTTGCTAAATTGCATACCTGTAGCAAGAGCATAATACTATATTACTTATTCAGACTAACCTATCTTATGCCCCCTCCCGTTCGTCTAAACCCCCCTACCCCCCAGTTCCTAAAGTCTTATTCTGCAAACCCCCCGGAAACAGAAACTCCATGAACTGGACAACAAACAATTTAACCCATAACACCCCGCACCCCCAACCTTCCACACATACACACATACATATATACATATATACATGTATACGTGTGTACATATATACATATATACATGTATACGTGTGTACATATATACATATATACATATATACATGTATACGTGTGTACATATATACATATATACATGTATACGTGTGTACATATATACATATATACATGTATACGTGTGTACATATATACATATATACATGTATACGTGTGTACATATATACATATATACATATATACATGTATACGTGTGTACATATATACATATATACATGTATACGTGTGTACATATATACATATATACATGTATACGTGTGTACATATATACATATATACATGTATACGTGTGTACATATATACATATATACATGTATACGTGTGTACATATATACATATATACATATATACATATATACATGTATACGTGTGTACATATATACATATATACATGTATACGTGTGTACATATATACATATATACATGTATACGTGTGTACATATATACATATATACATGTATACGTGTGTACATATATACATATATACATATATACATATATACATGTATACATGTATACGTGTGTACATATATACATATATACATATATACATATTTACATATATTTACATACATTTACATATTTACATATATTTATGCTTATGTGTTTACTTATATCCTCAACCCGGTACTTCCTCCACCAACAAACCAACCCCTGTAAGATGACAATAATATGTTACCGTAACTTAATTAAAGTTTAATATTGAAGCTATTAGGATGGG-CCCTAAAAAGCC
#=GS NC_008225-trnEtrnF AC NC_008225-trnEtrnF
#=GS NC_008225-trnEtrnF DE NC_008225-trnEtrnF <unknown description>
NC_006286-trnE GCCGGCAATTCTA-CC-GGACCTGCGGTCTGAAAAACCGCCGTTGTGTTCAACTACAAAAAC-----------------------------------------------------------------------------------------------------------------------------------------------------------------------------------------------------------------------------------------------------------------------------------------------------------------------------------------------------------------------------------------------------------------------------------------------------------------------------------------------------------------------------------------------------------------------------------------------------------------------------------------------------------------------------------------------------------------------------------------------------------------------------------------------------------------------------------------------------------------------------------------------------------------------------------------------------------------------------------------------------------------------------------------------------------------------------------------------------------------------------------------------------------------------------------------------------------------------------------------------------------------------------------------------------------------------------------------------------------------------------------------------------------------------------------------------------------------------------------------------------------------------------------------------------------------------------------------
#=GS NC_006286-trnE AC NC_006286-trnE
#=GS NC_006286-trnE DE NC_006286-trnE <unknown description>
NC_006286-trnF --------------------------------------------------------------------------------------------------------------------------------------------------------------------------------------------------------------------------------------------------------------------------------------------------------------------------------------------------------------------------------------------------------------------------------------------------------------------------------------------------------------------------------------------------------------------------------------------------------------------------------------------------------------------------------------------------------------------------------------------------------------------------------------------------------------------------------------------------------------------------------------------------------------------------------------------------------------------------------------------------------------------------------------------------------------------------------------------------------------------------------------------------------------------------------------------------------------------------------------------------------------------------------------------------------------------------------------------------------------------------------------------------------------------------------------------------------------------------------------------------------------------------------------------------------------------------------------------TTTCTGTAGCTTAACCAAAGCAGGGCACTGAAGATGCCAAGATGGCACCCCATCGAACG
#=GS NC_006286-trnF AC NC_006286-trnF
#=GS NC_006286-trnF DE NC_006286-trnF <unknown description>
//
# STOCKHOLM 1.0
#=GF SQ 3
NC_008225-trnPtrnE GAGACTTAAAC--TCC-CACCCCCAGCTCCCAAAGCTGAGATTCTTCATTAAACTATCCTCTGCAACCCCAAATATAATTCTTGCCCGGGCTCTAACCAGGACCAATGACTTGAAAAACCACCGTTG-ATTCAACT-
#=GS NC_008225-trnPtrnE AC NC_008225-trnPtrnE
#=GS NC_008225-trnPtrnE DE NC_008225-trnPtrnE <unknown description>
NC_006286-trnP ---CTTTAAGCGCGCCTCATCTCCCGCCCCCAAAACGGGCATTTTAAACTAAACTATCCTCTG--------------------------------------------------------------------------
#=GS NC_006286-trnP AC NC_006286-trnP
#=GS NC_006286-trnP DE NC_006286-trnP <unknown description>
NC_006286-trnE -------------------------------------------------------------------------------------------TCTA-CC-GGACCTGCGGTCTGAAAAACCGCCGTTGTGTTCAACTA
#=GS NC_006286-trnE AC NC_006286-trnE
#=GS NC_006286-trnE DE NC_006286-trnE <unknown description>
//
# STOCKHOLM 1.0
#=GF SQ 3
NC_008327-nad1trnI ATAGTTATTTGGAAT-CTAGCTATTCCCACTGCATTCGCCGGCTTACCCCCGCAGCTCTAACAAGGAGCTATGCCTGAAGCTAAAGGGCCACTTTGATAGAGTGAACCATGGGGGTTAAAATC---
#=GS NC_008327-nad1trnI AC NC_008327-nad1trnI
#=GS NC_008327-nad1trnI DE NC_008327-nad1trnI <unknown description>
NC_023228-nad1 TTCGTGATA-GTAACCCTAATAATTC----------------------------------------------------------------------------------------------------
#=GS NC_023228-nad1 AC NC_023228-nad1
#=GS NC_023228-nad1 DE NC_023228-nad1 <unknown description>
NC_023228-trnI ---------------------------------------------------------------AGGAGCTATGTCTGAA--TAAAGAGTCACTTTGATAGAGTGAAGCACGTAGATGAAAACCCTA
#=GS NC_023228-trnI AC NC_023228-trnI
#=GS NC_023228-trnI DE NC_023228-trnI <unknown description>
//
# STOCKHOLM 1.0
#=GF SQ 3
NC_008327-trnItrnQ TGAAGCTAAAGGGCCACTTTGATAGAGTGAACCATGGGGGTTAAAATCCCCCTAACTCCTTAGAAAGAAGGGAATCGACCCCTTACTGAAGAGATCAAAACTCTTCGTGCTCCCCTTA-
#=GS NC_008327-trnItrnQ AC NC_008327-trnItrnQ
#=GS NC_008327-trnItrnQ DE NC_008327-trnItrnQ <unknown description>
NC_023228-trnI TCTGAATAAAGAGTCACTTTGATAGAGTGAAGCACGTAGATGAAAACCCTACTAGCTCCTTA-AAA-----------------------------------------------------
#=GS NC_023228-trnI AC NC_023228-trnI
#=GS NC_023228-trnI DE NC_023228-trnI <unknown description>
NC_023228-trnQ ---------------------------------------------------------------AAAGGAGG-ATTCGAACCTCAACTTAAGAGATCAAAACTCTTTGTGCACTCCATAA
#=GS NC_023228-trnQ AC NC_023228-trnQ
#=GS NC_023228-trnQ DE NC_023228-trnQ <unknown description>
//
# STOCKHOLM 1.0
#=GF SQ 3
NC_008327-trnQtrnM GGAATCGACCCCTTACTGAAGAGATCAAAACTCTTCGTGCTCCCCTTA-CACCACTTCCTAGTGA-GGTCAGCTAAT-CAAGCTGTAGGGCCCATACCCCTAAAATGTAGGTTAAACCCCT
#=GS NC_008327-trnQtrnM AC NC_008327-trnQtrnM
#=GS NC_008327-trnQtrnM DE NC_008327-trnQtrnM <unknown description>
NC_023228-trnQ G-ATTCGAACCTCAACTTAAGAGATCAAAACTCTTTGTGCACTCCATAACACTATTTCCTA------------------------------------------------------------
#=GS NC_023228-trnQ AC NC_023228-trnQ
#=GS NC_023228-trnQ DE NC_023228-trnQ <unknown description>
NC_023228-trnM ------------------------------------------------------------AGTTACGGTAAGCTAAAACAAGCTATTGGGCCCATACCCCAGCCATATAGGTTAAAACCCT
#=GS NC_023228-trnM AC NC_023228-trnM
#=GS NC_023228-trnM DE NC_023228-trnM <unknown description>
//
# STOCKHOLM 1.0
#=GF SQ 3
NC_008667-nad1trnI CTAGTACTATGACACATTGCCCTGCCAATCGCACTAGCAGGCCTCCCCCCACAACTATAATTCAGGAACTGTGCCCGAATGCCTAGGGACCACTTTGATAGAGTGGCCTATAGGGGCTAAAAT-
#=GS NC_008667-nad1trnI AC NC_008667-nad1trnI
#=GS NC_008667-nad1trnI DE NC_008667-nad1trnI <unknown description>
NC_008683-nad1 CTAGTACTATGACACATTGCCCTGCCAATCGCACTAGCGGGCCTTCCCCCACAACTATAGTTCAGGAACTGTGCCCGAATGCCTAGGGACCACTTTGATAGAGTGGCCTATAGGGGCTAAAAT-
#=GS NC_008683-nad1 AC NC_008683-nad1
#=GS NC_008683-nad1 DE NC_008683-nad1 <unknown description>
NC_008683-trnI -------------------------------------------------------------------------------------------------------------------------ATC
#=GS NC_008683-trnI AC NC_008683-trnI
#=GS NC_008683-trnI DE NC_008683-trnI <unknown description>
//
# STOCKHOLM 1.0
#=GF SQ 3
NC_008667-rrnStrnV GACAAGGGGAGGCAAGTCGTAACATGGTAAGTGTACCGGAAGGTGCACTTGGATTAAACCCAGGGCGTGGCTGAGTTAGTCAAGCATCTCACTTACACCGAGAAGACATCCATGCAAGT-
#=GS NC_008667-rrnStrnV AC NC_008667-rrnStrnV
#=GS NC_008667-rrnStrnV DE NC_008667-rrnStrnV <unknown description>
NC_008683-rrnS GACAAGGGGAGGCAAGTCGTAACATGGTAAGTGTACCGGAAGGTGCACTTGGATTAAACC------------------------------------------------------------
#=GS NC_008683-rrnS AC NC_008683-rrnS
#=GS NC_008683-rrnS DE NC_008683-rrnS <unknown description>
NC_008683-trnV -------------------------------------------------------------AGGGCGTGGCTGAGTTAGTCAAGCATCTCACTTACACCGAGAAGACATCCATGCAAGTT
#=GS NC_008683-trnV AC NC_008683-trnV
#=GS NC_008683-trnV DE NC_008683-trnV <unknown description>
//
# STOCKHOLM 1.0
#=GF SQ 3
NC_008667-trnItrnQ GAATGCCTAGGGACCACTTTGATAGAGTGGCCTATAGGGGCTAAAATCCCCTCAGTTCTTAGAAAGAAGGGGATCGAACCCATGCCCAAGAGATCAAAACTCTTAGTGCTTCCTCTA-
#=GS NC_008667-trnItrnQ AC NC_008667-trnItrnQ
#=GS NC_008667-trnItrnQ DE NC_008667-trnItrnQ <unknown description>
NC_008683-trnI GAATGCCTAGGGACCACTTTGATAGAGTGGCCTATAGGGGCTAAAATCCCCTCAGTTCTT----------------------------------------------------------
#=GS NC_008683-trnI AC NC_008683-trnI
#=GS NC_008683-trnI DE NC_008683-trnI <unknown description>
NC_008683-trnQ -AATGCCTAGGGACCACTTTGATAGAGTGGCCTATAGGGGCTAAAATCCCCTCAGTTCTTAGAAAGAAGGGGATCGAACCCATGCCCAAGAGATCAAAACTCTTAGTGCTTCCTCTAC
#=GS NC_008683-trnQ AC NC_008683-trnQ
#=GS NC_008683-trnQ DE NC_008683-trnQ <unknown description>
//
# STOCKHOLM 1.0
#=GF SQ 3
NC_008683-rrnStrnI --GACAAGGGGAGGCAAGTCGTAACATGGTAAGTGTACCGGAAGGTGCACTTGGATTAAACCCAGGGCGTGGCTGAGTTAGTCAAGCATCTCACTTACACCGAGAAGACATCCATGCAAGTTGGATCGCCCTGAGCCAAACAGCTAGCTTAACCACCAATATAACCTAACAATGTTAATAACAAAACATGACTTAACACCACAAACTAAACCATTTTTTTACCTGAGTATGGGAGACAGAAAAGGTTCAACCCAAAGCAATAGAAAAAGTACCGCAAGGGAAAGCTGAAAGAGAAATGAAACAACCCATATAAGCACTAAAAAACAAAGACTAAACCTTGTACCTTTTGCATCATGATTTAGCCAGCACCCTCAAGCAAAGAGACCTTTAGTTTGAAACCCCGAAACCAGGTGAGCTACCCCGAGACAGCCTATTTAAATTTAGGGCTAACCCGTCTCTGTGGCAAAAGAGTGGGAAGAGCTCCGGGTAGAAGTGATAGACCTACCGAACCTGGTGATAGCTGGTTGCCTGAGAAGTGGATAGAAGTTCAGCCTCGTACGCCCCAAATCAAAAAATATAACATTAAGACATAAGGGATACATACGAGAGTTAGTTAAAGGGGGTACAGCCCCTCTAACAAAGGATACAACCTTCACAGGAGGATAAAGATCATAATATATAAAACATGCTGTTTTAGTGGGCCTAAAAGCAGCCATCTAAATAGAAAGCGTTAAAGCTCAGACAGAAAGAAGTTTATTATACTGATAAAAAATCTTATTCCCCTAACAATATCAGGCTAACCCATGCCCACATGGAAGAAATTATGCTAAAATGAGTAACAAGAAGACCTGCTCTTCTCCAAGCACAAGTGTAAGCCAGATCGGACAGACCACTGGAAATTAACGAACCCAACCCAAGAGAGTAATGTGAATAATAGAAAAACCAAGAAAAACCCACAACCAAACAATCGTTAACCCCACACTGGAGTGCTATTTTTAAAGGAAAGACTAAAAGAAAGGGAAGGAACTCGGCAAACACAAGCCTCGCCTGTTTACCAAAAACATCGCCTCCTGCAACTAAACTGAGTATAGGAGGTCCAGCCTGCCCAGTGACTACGGGTTCAACGGCCGCGGTATTTTGACCGTGCAAAGGTAGCGCAATCACTTGTCTTTTAAATAGAGACCTGTATGAATGGCTAAACGAGGGCTTAACTGTCTCCCCCTTCAAGTCAGTGAAATTGATCTATCCGTGCAGAAGCGGGTATAACCATACAAGACGAGAAGACCCTTTGGAGCTTAAGGTACAAAATTCAACCACGTTAAGCAACTTAATAAAAAGCAAAAACTTAGTGGAAAATGAAATTTTACCTTCGGTTGGGGCGACCACGGAGGAAAAACAAGCCTCCGAGTGGAATGGGCCAAACCCCTAAAACCAAGAGAAACATCTCTAAGCCACAGAACATCTGACCAAAAATGATCCGGCTAATAAAGCCGATCAACGAACCAAGTTACCCTAGGGATAACAGCGCAATCCTCTCCCAGAGTCCATATCGACGAGGGGGTTTACGACCTCGATGTTGGATCAGGACATCCTAATGGTGCAGCCGCTATTAAGGGTTCGTTTGTTCAACGATTAAAGTCCTACGTGATCTGAGTTCAGACCGGAGCAATCCAGGTCAGTTTCTATCTGTAACGCTACTTTTCCTAGTACGAAAGGATCGGAAAAGAGGGGCCCATACTTAAAGCACGCCCCACCCCTAATTAATGAAAACAAATAAATTAAACAAAGGGAGGGCCAAAACCCCAACCGCCCGAAATAAGGACATACTGGGGTGGCAGAGCATGGTAAATTGCGAAAGGCCTAAGCCCTTTAAACCAGAGGTTCAAATCCTCTTCCCAGTTTATGCTAAACACTCTAATAAACCACCTGATCAACCCCCTAGCCTACATCGTGCCTGTCCTGCTAGCAGTAGCCTTCCTAACTCTAATCGAACGCAAAGTATTAGGATACATACAACTACGAAAAGGGCCAAATGTGGTCGGACCATACGGTCTCCTACAACCTATCGCCGACGGAGTAAAATTATTTATTAAAGAGCCAGTCCGCCCTTCTACATCCTCCCCATTCCTATTCTTAGCCACCCCCATTCTTGCATTAACTCTAGCCCTAACTCTATGAGCACCCATACCCATACCATACCCAGTAATTGATCTCAACCTAGGAGTTCTCTTTATCCTAGCCCTATCAAGCCTCGCAGTATATTCTATTCTAGGATCAGGATGAGCATCAAATTCAAAATACGCACTAATCGGAGCCCTACGGGCCGTAGCCCAAACAATTTCCTATGAAGTAAGCCTCGGACTAATCCTTCTATCAGTAATTATCTTCTCAGGAGGCTACACCCTACAAACATTTAGTACGGCCCAAGAAAGTATCTGACTATTAGCCCCTGCATGACCATTAGCCGCAATATGATACATCTCAACCCTGGCAGAAACTAACCGAGCACCATTCGACCTAACAGAAGGAGAATCAGAGCTAGTCTCAGGCTTCAACGTAGAATATGCAGGAGGGCCCTTCGCCCTCTTCTTCCTAGCCGAGTATGCAAACATCCTATTAATAAATACCTTATCAGCTGTACTATTTCTGGGAACATCACACATCCACCACATCCCAGAATTAACAACAATTAGCCTTATGACTAAGGCCGCGCTACTCTCTATTGTATTCCTCTGAGTACGAGCCTCGTATCCACGATTCCGATACGACCAACTAATACACCTTGTATGAAAAAACTTCCTCCCCCTAACATTGGCTCTAGTACTATGACACATTGCCCTGCCAATCGCACTAGCGGGCCTTCCCCCACAACTATAGTTCAGGAACTGTGCCCGAATGCCTAGGGACCACTTTGATAGAGTGGCCTATAGGGGCTAAAATCCCCTCAGTTCTT
#=GS NC_008683-rrnStrnI AC NC_008683-rrnStrnI
#=GS NC_008683-rrnStrnI DE NC_008683-rrnStrnI <unknown description>
NC_012762-rrnS ATTACTAGAGGAGATAAGTCGTAACAAGGTAAGCATACTGGAAAGTGTGCTTGGATCA---------------------------------------------------------------------------------------------------------------------------------------------------------------------------------------------------------------------------------------------------------------------------------------------------------------------------------------------------------------------------------------------------------------------------------------------------------------------------------------------------------------------------------------------------------------------------------------------------------------------------------------------------------------------------------------------------------------------------------------------------------------------------------------------------------------------------------------------------------------------------------------------------------------------------------------------------------------------------------------------------------------------------------------------------------------------------------------------------------------------------------------------------------------------------------------------------------------------------------------------------------------------------------------------------------------------------------------------------------------------------------------------------------------------------------------------------------------------------------------------------------------------------------------------------------------------------------------------------------------------------------------------------------------------------------------------------------------------------------------------------------------------------------------------------------------------------------------------------------------------------------------------------------------------------------------------------------------------------------------------------------------------------------------------------------------------------------------------------------------------------------------------------------------------------------------------------------------------------------------------------------------------------------------------------------------------------------------------------------------------------------------------------------------------------------------------------------------------------------------------------------------------------------------------------------------------------------------------------------------------------------------------------------------------------------------------------------------------------------------------------------------------------------------------------------------------------------------------------------------------------------------------------------------------------------------------------------------------------------------------------------------
#=GS NC_012762-rrnS AC NC_012762-rrnS
#=GS NC_012762-rrnS DE NC_012762-rrnS <unknown description>
NC_012762-trnI --------------------------------------------------------------------------------------------------------------------------------------------------------------------------------------------------------------------------------------------------------------------------------------------------------------------------------------------------------------------------------------------------------------------------------------------------------------------------------------------------------------------------------------------------------------------------------------------------------------------------------------------------------------------------------------------------------------------------------------------------------------------------------------------------------------------------------------------------------------------------------------------------------------------------------------------------------------------------------------------------------------------------------------------------------------------------------------------------------------------------------------------------------------------------------------------------------------------------------------------------------------------------------------------------------------------------------------------------------------------------------------------------------------------------------------------------------------------------------------------------------------------------------------------------------------------------------------------------------------------------------------------------------------------------------------------------------------------------------------------------------------------------------------------------------------------------------------------------------------------------------------------------------------------------------------------------------------------------------------------------------------------------------------------------------------------------------------------------------------------------------------------------------------------------------------------------------------------------------------------------------------------------------------------------------------------------------------------------------------------------------------------------------------------------------------------------------------------------------------------------------------------------------------------------------------------------------------------------------------------------------------------------------------------------------------------------------------------------------------------------------------------------------------------------------------------------------------------------------------------------------------------------------------------------------------------------------------------------------------------------------------------------------------------------------------------TTCC-
#=GS NC_012762-trnI AC NC_012762-trnI
#=GS NC_012762-trnI DE NC_012762-trnI <unknown description>
//
# STOCKHOLM 1.0
#=GF SQ 3
NC_008683-trnL2nad1 AT-GGTAAATTGCGAAAGGCCTAAGCCCTTTA-AACCAGAGGTTCAAATCCTCTTCCCAGTTTATGCTAAACACTCTAATAAACCACCTGATCAACCCCCT-AGCCTACATCGT-GCCTGTCCT-
#=GS NC_008683-trnL2nad1 AC NC_008683-trnL2nad1
#=GS NC_008683-trnL2nad1 DE NC_008683-trnL2nad1 <unknown description>
NC_012762-trnL2 CCCGGTA-ATTGCATAAAACTTAAAAC-TTTACCACCAGAGGTTCAACTCCTCTTC---------------------------------------------------------------------
#=GS NC_012762-trnL2 AC NC_012762-trnL2
#=GS NC_012762-trnL2 DE NC_012762-trnL2 <unknown description>
NC_012762-nad1 -----------------------------------------------------------GTTTGTTCTAAAC-CTC--CTA--CTA-CTCATCATTCCCATTATCCTGG-CCATAGCCT-TCCTC
#=GS NC_012762-nad1 AC NC_012762-nad1
#=GS NC_012762-nad1 DE NC_012762-nad1 <unknown description>
//
# STOCKHOLM 1.0
#=GF SQ 3
NC_008797-rrnLtrnL1 GAAAGGACCGGCG-TAACATATAA-TATATTTTTA--TT-AGATC-AAA-TAT-AATTTAACTTTGAAATCAAATTAGCAAAGAATTATGCGATTGATTTAGGATCAATAGACATAGGTTAAAATCCTTTATTTGATAGAAGGAATAGAGGTGGCAGATTAAGTGCATTAGGTTTAAGCCCTAAAGATAAAGATGAAAATTC-T
#=GS NC_008797-rrnLtrnL1 AC NC_008797-rrnLtrnL1
#=GS NC_008797-rrnLtrnL1 DE NC_008797-rrnLtrnL1 <unknown description>
NC_007781-rrnL GCCAGGTCAGTTTCTATCTT-TAATTATATAGATAAGTTTAGTACGAAAGGACCAATTTATCATA-AAACGATATTA-------------------------------------------------------------------------------------------------------------------------------
#=GS NC_007781-rrnL AC NC_007781-rrnL
#=GS NC_007781-rrnL DE NC_007781-rrnL <unknown description>
NC_007781-trnL1 ------------------------------------------------------------------------------------------------------------------------------------------------ATAAAGGTGGCAGATGAAGTGCATTAGGTTTAAGCCCTAAATATAAAGATGAAATTTCTT
#=GS NC_007781-trnL1 AC NC_007781-trnL1
#=GS NC_007781-trnL1 DE NC_007781-trnL1 <unknown description>
//
# STOCKHOLM 1.0
#=GF SQ 3
NC_008797-trnWtrnL2 CTAAAGAATCTTCTTTATTTCAGGCTTTGAAGGCCTGCAGTTT-TAATAACTTAAGACCTTATCAGGAGGATGTGAACCTCTCTTAAGAAATCAAAATT-CTT
#=GS NC_008797-trnWtrnL2 AC NC_008797-trnWtrnL2
#=GS NC_008797-trnWtrnL2 DE NC_008797-trnWtrnL2 <unknown description>
NC_007781-trnW -TAAAGATTTTTCTTTATATTAAGCTTTGAAGGCTCATAGTTTGTATTAACTTAAAACCTT------------------------------------------
#=GS NC_007781-trnW AC NC_007781-trnW
#=GS NC_007781-trnW DE NC_007781-trnW <unknown description>
NC_007781-trnL2 ----------------------------------------------------------------------------------------------AAATTCCTT
#=GS NC_007781-trnL2 AC NC_007781-trnL2
#=GS NC_007781-trnL2 DE NC_007781-trnL2 <unknown description>
//
# STOCKHOLM 1.0
#=GF SQ 3
NC_009061-trnItrnQ CTGAAATAAAGGGCCACTTTGATAGAGTGAATAATGAGGGTTAAAGTCCCTCCACCTCCTTAGGAAAAGGGGGCTCGAACCCCTCCTGGAGAGATCAAAGCTCTCAGTGCCTCCACTA-
#=GS NC_009061-trnItrnQ AC NC_009061-trnItrnQ
#=GS NC_009061-trnItrnQ DE NC_009061-trnItrnQ <unknown description>
NC_006355-trnI CTGAATCAAAGGGTCACTTTGATAGAGTGAAGCATGGGGGTTAAAATCCTCCCAACTCCTT----------------------------------------------------------
#=GS NC_006355-trnI AC NC_006355-trnI
#=GS NC_006355-trnI DE NC_006355-trnI <unknown description>
NC_006355-trnQ ---------------------------------------------------------CCATAGAAAAAAGGGGCTCGAACCCTTCCTGAAGAGATCAAAACTCTTGGTGCTTCCACTAC
#=GS NC_006355-trnQ AC NC_006355-trnQ
#=GS NC_006355-trnQ DE NC_006355-trnQ <unknown description>
//
# STOCKHOLM 1.0
#=GF SQ 3
NC_009061-trnMnad2 GCTAATTTAAGCTTCTGGGCCCATAC-CCCCGCCATGATGGTTAAAATCCTTCCCTTAC-TGATGAACCCCTATATTCTAGGCACCC-TCTTGCTTGGGCTCGGCCTAGGTACAACCCTAAC-
#=GS NC_009061-trnMnad2 AC NC_009061-trnMnad2
#=GS NC_009061-trnMnad2 DE NC_009061-trnMnad2 <unknown description>
NC_006355-trnM GCTAATAGAAGCTATTGGGCCCATAC-CCCAAAAATGTTGACTAA------------------------------------------------------------------------------
#=GS NC_006355-trnM AC NC_006355-trnM
#=GS NC_006355-trnM DE NC_006355-trnM <unknown description>
NC_006355-nad2 ----------------------ATACACCCAAACAAGTTGATTAACTTCAA-CGATTGCTTCATGAGCCCCTATATTCTCTCGATCTTTCTTT-TCGGACTCGGCCTAGGAACCACAATTACA
#=GS NC_006355-nad2 AC NC_006355-nad2
#=GS NC_006355-nad2 DE NC_006355-nad2 <unknown description>
//
# STOCKHOLM 1.0
#=GF SQ 3
NC_009061-trnQtrnM GGGCTCGAACCCCTCCTGGAGAGATCAAAGCTCTCAGTGCCTCCACTACACCACTTCCTAGTACGGTCAGCTAATTTAAGCTTCTGGGCCCATAC-CCCCGCCATGATGGTTAA-AATCC
#=GS NC_009061-trnQtrnM AC NC_009061-trnQtrnM
#=GS NC_009061-trnQtrnM DE NC_009061-trnQtrnM <unknown description>
NC_006355-trnQ GGGCTCGAACCCTTCCTGAAGAGATCAAAACTCTTGGTGCTTCCACTACACCACTTCCTAGCAAAACAAGGAAACA-ATTCCATTGG---AATACACCCAAACAAGTTGATTAA------
#=GS NC_006355-trnQ AC NC_006355-trnQ
#=GS NC_006355-trnQ DE NC_006355-trnQ <unknown description>
NC_006355-trnM -----------------------------------------------------------AGCAAAGTAAGCTAATAGAAGCTATTGGGCCCATAC-CCCAAAAATGTTGACTAATACTCA
#=GS NC_006355-trnM AC NC_006355-trnM
#=GS NC_006355-trnM DE NC_006355-trnM <unknown description>
//
# STOCKHOLM 1.0
#=GF SQ 3
NC_009584-cobtrnT TATTTTTAATCCTCACCCCCCTAGCAGGCTGATTAGAAAACAAAGCCTTAGAATGAAACTGCCCTAGTAGCTTAACCCAAAGCGCCGGTCTTGTAATCCGGAGATCGGAGGTTAAAAT-C
#=GS NC_009584-cobtrnT AC NC_009584-cobtrnT
#=GS NC_009584-cobtrnT DE NC_009584-cobtrnT <unknown description>
NC_009585-cob TATTTCTAATTCTCACCCCCCTAGCAGGATGACTAGAAAACAAAGCCCTAGAATGAAACT------------------------------------------------------------
#=GS NC_009585-cob AC NC_009585-cob
#=GS NC_009585-cob DE NC_009585-cob <unknown description>
NC_009585-trnT -------------------------------------------------------------CCCCAGTAGCTTAACTCAAAGCGCCGGTCTTGTAATCCGGAGATCGGAGGTTAAAATCC
#=GS NC_009585-trnT AC NC_009585-trnT
#=GS NC_009585-trnT DE NC_009585-trnT <unknown description>
//
# STOCKHOLM 1.0
#=GF SQ 3
NC_009584-trnPtrnF AAGATTTTAACTTTCACCTCTAACTCCCAAAGCTAGAATTCTAAACTAAACTATTCTCTGAGCGCCCCACTTAGTCCTTTAACAAGATTAGTAAACCTTCAGGACCTGTAATATGGTATCTGGCAGGGAGGTTTATAAATGTTTCAATGCCTAAAACTTTATGTCCATTATAAATTAGAATATTTCCTTCAACATCAATGGGGATAGCACAAATTACAATGTATGACTCCATATTACATGGTGTAGTACATATATGGTGTTTATACATGCTATGTATAATCACCATGGATTTATTTGAACCAAAGCAAGTAATAGATATTACTAAGACATTCATAAAGCATACTATTAGAATTCAGAATTTAGTCGATCACAACTGATAAATATAATAATCCCCATAAAATTTACTACAACATTTTCTATGCCCTTTTCAATATTAATAGTTTTATCTATATTTAATGTAGTAAGAAATCACCAACCAGTTTATATAAAGGCATATCATGAATGATAGGGTCAGGGACAATAATCGTGGGGGTTTCACAAAATGAACTATTTCTGGCATCTGGTTCCTATTTCAGGGTCATACATCTCTTAATCCTCCCATAGTGAATTATATCTGACATAAGTTAATGGTGGTATTACTAATGGTTCTTTACCCCACATGCCGAGCGTTCATTTATATGCATAGGGTATCTTTTTTTTCGGGTCACTTTCACTAACATTTGACGACTCCTTCCTAATGTTAACTGACAAGGTTGAACATTTCCTTGCTTGCAAGTATTAACTGTTCAATACTTCACCAACATTGATAGAAGAACCACATAAGTGATATCAGGTGCATAAAGTACTTATCTTTACTCCATACTTTCCTGTATACTGTGCCCCCCCTCCTTTTTACGTGAAGGTTTTTGCGCGACAAACCCCCTTTCCCCCTTGCGCCGAGAGAACCTTGTTTATTCCTGTCAAACCCCAAAACCAGGGAAGATTCGACTTGGCGCTCAACAAATTTCGATATGCGTTGACTATACAGTGTGCCACTAGTGTGTCACACTATTAAACTCATGTAGCTTAAACCAAAGCATGACACTGAAGATGTTAAGACGGGCCCTAGAAAG-C
#=GS NC_009584-trnPtrnF AC NC_009584-trnPtrnF
#=GS NC_009584-trnPtrnF DE NC_009584-trnPtrnF <unknown description>
NC_009585-trnP AAGATTTTAACTTCCACCTCTAACTCCCAAAGCTAGAATTCTAAACTAAACTATTCTCTG----------------------------------------------------------------------------------------------------------------------------------------------------------------------------------------------------------------------------------------------------------------------------------------------------------------------------------------------------------------------------------------------------------------------------------------------------------------------------------------------------------------------------------------------------------------------------------------------------------------------------------------------------------------------------------------------------------------------------------------------------------------------------------------------------------------------------------------------------------------------------------------------------------------------------------------------------------------------------------------------------------------------------------------------------------------------------------------------
#=GS NC_009585-trnP AC NC_009585-trnP
#=GS NC_009585-trnP DE NC_009585-trnP <unknown description>
NC_009585-trnF -----------------------------------------------------------------------------------------------------------------------------------------------------------------------------------------------------------------------------------------------------------------------------------------------------------------------------------------------------------------------------------------------------------------------------------------------------------------------------------------------------------------------------------------------------------------------------------------------------------------------------------------------------------------------------------------------------------------------------------------------------------------------------------------------------------------------------------------------------------------------------------------------------------------------------------------------------------------------------------------------------------------------------------------------------------------------------------------------CTCACGTAGCTTAAACTAAAGCATGACACTGAAGATGTTAAGACGGGCCCTAGAAAGCC
#=GS NC_009585-trnF AC NC_009585-trnF
#=GS NC_009585-trnF DE NC_009585-trnF <unknown description>
//
# STOCKHOLM 1.0
#=GF SQ 3
NC_009584-trnTtrnP CTTAACCCAAAGCGCCGGTCTTGTAATCCGGAGATCGGAGGTTAAAATCCCCCCTAAGGCCAAAGAAGAAAGATTTTAACTTTCACCTCTAACTCCCAAAGCTAGAATTCTAAACTAA
#=GS NC_009584-trnTtrnP AC NC_009584-trnTtrnP
#=GS NC_009584-trnTtrnP DE NC_009584-trnTtrnP <unknown description>
NC_009585-trnT -TTAACTCAAAGCGCCGGTCTTGTAATCCGGAGATCGGAGGTTAAAATCCCCCCTGAGGCCAGAGAAAAAAGATTTTAACTTCCACCTCTAACTCCCAAAGCTAGAATTCTAAACTAA
#=GS NC_009585-trnT AC NC_009585-trnT
#=GS NC_009585-trnT DE NC_009585-trnT <unknown description>
NC_009585-trnP ---------------------------------------------------------------------------------------------------------------------A
#=GS NC_009585-trnP AC NC_009585-trnP
#=GS NC_009585-trnP DE NC_009585-trnP <unknown description>
//
# STOCKHOLM 1.0
#=GF SQ 3
NC_010268-trnHtrnL1 -TTTAACAAAAATATTAGATTGTGATTCTAAAGATAGGGGTTAATCTGCCCCTCGTCCACCATAACTCCACCTATACCCTAAATTTAAATTTTAACCCTCATACTTCTGTAGGATAACAGCGCATCCATTGGACTTAGGATCCAAAAACTCTTGGTGCAAA-
#=GS NC_010268-trnHtrnL1 AC NC_010268-trnHtrnL1
#=GS NC_010268-trnHtrnL1 DE NC_010268-trnHtrnL1 <unknown description>
NC_010199-trnH GTTTAATAAAAACATTAGATTGTGATTCTAAAGACAGAAGTTAAAAC-CTCCTTATCCACCCCAA-------------------------------------------------------------------------------------------------
#=GS NC_010199-trnH AC NC_010199-trnH
#=GS NC_010199-trnH DE NC_010199-trnH <unknown description>
NC_010199-trnL1 -------------------------------------------------------------------------------------------------------CTCCTAAAGGATAATAGCCCTTCCATTGGTCTTAGGAACCAAAAACTCTTGGTGCAAAT
#=GS NC_010199-trnL1 AC NC_010199-trnL1
#=GS NC_010199-trnL1 DE NC_010199-trnL1 <unknown description>
//
# STOCKHOLM 1.0
#=GF SQ 3
NC_010268-trnL1nad5 AACAGCGCATCCATTGGACTTAGGATCCAAAAACTCTTGGTGCAAATCCAAGTGGAAGTAATGATAAAAG-ACCC-T-ACTCTAATCATACACTCT-GGATTCATCATAGTATTTACCATCTT
#=GS NC_010268-trnL1nad5 AC NC_010268-trnL1nad5
#=GS NC_010268-trnL1nad5 DE NC_010268-trnL1nad5 <unknown description>
NC_010199-trnL1 AATAGCCCTTCCATTGGTCTTAGGAACCAAAAACTCTTGGTGCAAATCCAAGTAGCAGC----------------------------------------------------------------
#=GS NC_010199-trnL1 AC NC_010199-trnL1
#=GS NC_010199-trnL1 DE NC_010199-trnL1 <unknown description>
NC_010199-nad5 --------------------TAGTCACCAATGCC-CTTGGTTCAAATCCAAGTAGTAGCCATGCCCCCCTTACACATTACCTTAA-CATCCACCCTAACAATAACCCTCCTGCT-CTTAGC-C
#=GS NC_010199-nad5 AC NC_010199-nad5
#=GS NC_010199-nad5 DE NC_010199-nad5 <unknown description>
//
# STOCKHOLM 1.0
#=GF SQ 3
NC_010268-trnS1trnH CTCGCTAGCAACGAAAACTGCTAATTTTCGCAACTTTGGTTGAACCCCAAAGCTCACTCGACCTCACACACACATTTCAATTTAATATCCTCATACTAAATAAACTAGACCCTAAAAATAAGTGTAGACGTAGTTTAACAAAAATATTAGATTGTGATTCTAAAGATAGGGGTT-AATCTGCC
#=GS NC_010268-trnS1trnH AC NC_010268-trnS1trnH
#=GS NC_010268-trnS1trnH DE NC_010268-trnS1trnH <unknown description>
NC_010199-trnS1 CCTGCTGGCAACGAAGACTGCTAATCCTCATCCCCTCGGTTGAAATCCGAAGCTCACTCAA--------------------------------------------------------------------------------------------------------------------------
#=GS NC_010199-trnS1 AC NC_010199-trnS1
#=GS NC_010199-trnS1 DE NC_010199-trnS1 <unknown description>
NC_010199-trnH ---------------------------------------------------------------------------------------------------------------------------GTAGATATAGTTTAATAAAAACATTAGATTGTGATTCTAAAGACAGAAGTTAAAACCTCC
#=GS NC_010199-trnH AC NC_010199-trnH
#=GS NC_010199-trnH DE NC_010199-trnH <unknown description>
//
# STOCKHOLM 1.0
#=GF SQ 3
NC_010971-trnItrnQ TGCCTGAGCCTTAAGGATTGCATTGATAGTGCAAATACAGAG--TTAACCCTCTCACCTCCTAAGAGT-CCAGGAGTTGAACCTAAACCAAGAAGCTCAAAACTTCTCGTACTACCAC-TA
#=GS NC_010971-trnItrnQ AC NC_010971-trnItrnQ
#=GS NC_010971-trnItrnQ DE NC_010971-trnItrnQ <unknown description>
NC_005961-trnI TGCCTGAG--AAAAGGACTACCTTGATAAAGTAAAAACAGAGCATTGAACCTCTCACTTCCT-----------------------------------------------------------
#=GS NC_005961-trnI AC NC_005961-trnI
#=GS NC_005961-trnI DE NC_005961-trnI <unknown description>
NC_005961-trnQ ------------------------------------------------------------CTAA-AGAAGCAGGACTCGAACCCGCACCTGAAAGATCAAAACTTCCAGTACTACCTCATT
#=GS NC_005961-trnQ AC NC_005961-trnQ
#=GS NC_005961-trnQ DE NC_005961-trnQ <unknown description>
//
# STOCKHOLM 1.0
#=GF SQ 3
NC_010971-trnQtrnM GGAGTTGAACCTAAACCAAGAAGCTCAAAACTTCTCGTACTACCAC-TA-TACTACCTCTTAGTAAAGTCAGCTAAATAAGCTCTCGGGCCCATACCCCGAAAATGTTGAACA-CAACCTT
#=GS NC_010971-trnQtrnM AC NC_010971-trnQtrnM
#=GS NC_010971-trnQtrnM DE NC_010971-trnQtrnM <unknown description>
NC_005961-trnQ --ACTCGAACCCGCACCTGAAAGATCAAAACTTCCAGTACTACCTCATTGTACTACCCCTTACTAA-------------------------------------------------------
#=GS NC_005961-trnQ AC NC_005961-trnQ
#=GS NC_005961-trnQ DE NC_005961-trnQ <unknown description>
NC_005961-trnM -------------------------------------------------------------AGTAGAGTCAGCTAAGCAAGCTATTGGGCCCATACCCCAAAAATGTTATACACCAACCTC
#=GS NC_005961-trnM AC NC_005961-trnM
#=GS NC_005961-trnM DE NC_005961-trnM <unknown description>
//
# STOCKHOLM 1.0
#=GF SQ 3
NC_010971-trnWtrnA --TT-TAGGT-TATATAAACCAGGAGCCTTCAAAGCTCCAAAAAAGACATTGGCTTATCTCCTGAGAGTTTGCAACACGTCACATCTCCTGCATGCAACACAGACACTTTAATTAAGCTAAA
#=GS NC_010971-trnWtrnA AC NC_010971-trnWtrnA
#=GS NC_010971-trnWtrnA DE NC_010971-trnWtrnA <unknown description>
NC_005961-trnW GGTTATACACCCAT-TAAACCTGAGGCCTTCAAAGCCCCCAAAAA-ACAAT--TTTAGCTTCTG----------------------------------------------------------
#=GS NC_005961-trnW AC NC_005961-trnW
#=GS NC_005961-trnW DE NC_005961-trnW <unknown description>
NC_005961-trnA ------------------------------------------------------------------------CAACTCATCACATCTCCTGCATGCAACACAGACACTTTAATTAAGC--CA
#=GS NC_005961-trnA AC NC_005961-trnA
#=GS NC_005961-trnA DE NC_005961-trnA <unknown description>
//
# STOCKHOLM 1.0
#=GF SQ 3
NC_011007-cox1trnS2 GATGCCCTCCCCC-CTACCACACATTCGAAGAGCCAGCTTTCGTCCAAGTACAATCAAACTGACGAGAAAGGGAGGAGTTGAGCCCCCATATGCTGGTTTCAAGCCAGCCGCATAACCGCTC-
#=GS NC_011007-cox1trnS2 AC NC_011007-cox1trnS2
#=GS NC_011007-cox1trnS2 DE NC_011007-cox1trnS2 <unknown description>
NC_011009-cox1 GATGCCCTCCCCC-CTACCACACATTCGAGGAGCCAGCTTTTGTCCAAGTTCAATCAAACTGACGAGAAAGGGAGGAGTTGAGCCCCCATATGCTGGTTTCAAGTCAGCCGCATAGCCGCTC-
#=GS NC_011009-cox1 AC NC_011009-cox1
#=GS NC_011009-cox1 DE NC_011009-cox1 <unknown description>
NC_011009-trnS2 -ATGCCCTCCCCCTCTACCACAC--TCGAAGAGCCAGCTTTTGTCCAAGTTCAATCAAGCTGACGAGAAAGGGAGGAGTTGAGCCCCCATATGCTGGTTTCAAGCCAGCCGCATAACCGCTCT
#=GS NC_011009-trnS2 AC NC_011009-trnS2
#=GS NC_011009-trnS2 DE NC_011009-trnS2 <unknown description>
//
# STOCKHOLM 1.0
#=GF SQ 3
NC_011007-trnDcox2 AATAGCACATTACACTGCCTTGTCGAGACAGAGTTGTGGGTTAGAGCCCCGCGGGTCCTGAGCTTTAAGCTAGAATGGCACATCCCTCACAATTAGGATTCCAAGACGCGGCCTCACCAGTAATAGAAGAGC-T
#=GS NC_011007-trnDcox2 AC NC_011007-trnDcox2
#=GS NC_011007-trnDcox2 DE NC_011007-trnDcox2 <unknown description>
NC_011009-trnD AAAATCACATTACACTGCCTTGTCGAGACAGATTTGTGGGTTAAAACCCCGCGGGTCCTGAGCTTTAAGCTA-A-TGGCACATCCCTCACAATTAGGGTCCCAAAACGCGGCCTCACCAGTAATAGAAGAGC--
#=GS NC_011009-trnD AC NC_011009-trnD
#=GS NC_011009-trnD DE NC_011009-trnD <unknown description>
NC_011009-cox2 -AAATCACATTACACTGCCTTATCGAGACAGATTTGTGGGTTAAAACCCCGCGGGTCCTGAGCTTTAAGCTAGAATGGCACATCCCTCACAATTAGGATTCCAAGACGCGGCCTCACCAGTAATAGAAGAGCTT
#=GS NC_011009-cox2 AC NC_011009-cox2
#=GS NC_011009-cox2 DE NC_011009-cox2 <unknown description>
//
# STOCKHOLM 1.0
#=GF SQ 3
NC_011007-trnS2trnD GGAGTTGAGCCCCCATATGCTGGTTTCAAGCCAGCCGCATAACCGCTCTGCCACTTTCTTCTATCAAGAACCCTAGTAAAATAGCACATTACACTGCCTTGTCGAGACAGAGTTGTGGGTTAGAGCCCCGCG--
#=GS NC_011007-trnS2trnD AC NC_011007-trnS2trnD
#=GS NC_011007-trnS2trnD DE NC_011007-trnS2trnD <unknown description>
NC_011009-trnS2 GGAGTTGAGCCCCCATATGCTGGTTTCAAGCCAGCCGCATAACCGCTCTGCCACTTTCTTCTATCA-GAACCCTAGTTAAA-ATCACATTACACTGCCTTATCGAGACAGATTTGTGGGTTAAAACCCCGCG--
#=GS NC_011009-trnS2 AC NC_011009-trnS2
#=GS NC_011009-trnS2 DE NC_011009-trnS2 <unknown description>
NC_011009-trnD -GAGTTGAGCCCCCATATGCTGGTTTCAAGTCAGCCGCATAGCCGCTCTGCCACTTTCTTCTATCA-GAACCCTAGTAAAA-ATCACATTACACTGCCTTGTCGAGACAGATTTGTGGGTTAAAACCCCGCGGG
#=GS NC_011009-trnD AC NC_011009-trnD
#=GS NC_011009-trnD DE NC_011009-trnD <unknown description>
//
# STOCKHOLM 1.0
#=GF SQ 3
NC_011128-rrnStrnM TA-AAATTTA-T-ATGTAAAATAAATTTTATAATAAATTCCCTAAATCATAAAATTTTTCTTTAATAATAAATTAACTAAATAGATTTTTTTTTTTTTTTTTTTTATATTAAAATATTTAATAATCAATAATAAATTTTTAATAATTTCTTTTCCTTTCTTTTTATAATATTAATATTAAATACATAATTGCATATTAAATTTTTATAATTCATATATTTTATATTATATTTATATACCATTATATATTTGTTAATAAATTAATAAATTATTAATATTAATAATAAATTAAATATTTAATATATATATATATTATATAAAGATAAATAAAACACTTAAATGTTTTATTTACCATTTTTAATAATATTTACATAAAAAAAAAATTAAAA-ATAAGCTAAATTTAAGCTTTTGGGCTCATACCTCAAATATAAAG-T-AGATAATT
#=GS NC_011128-rrnStrnM AC NC_011128-rrnStrnM
#=GS NC_011128-rrnStrnM DE NC_011128-rrnStrnM <unknown description>
NC_013257-rrnS CACAAAAATATTCATGTAAAATTAAAATTA-AATAAATT---TATAGCC-AAAATCAAACTTTAA-------------------------------------------------------------------------------------------------------------------------------------------------------------------------------------------------------------------------------------------------------------------------------------------------------------------------------------------------------------------------------------------
#=GS NC_013257-rrnS AC NC_013257-rrnS
#=GS NC_013257-rrnS DE NC_013257-rrnS <unknown description>
NC_013257-trnM ------------------------------------------------------------------------------------------------------------------------------------------------------------------------------------------------------------------------------------------------------------------------------------------------------------------------------------------------------------------------------------------------AAAAGATAAGCTAAAAT-AAGCTATTGGGTTCATACCCCACTTATAAAGGTCCGACCCCT
#=GS NC_013257-trnM AC NC_013257-trnM
#=GS NC_013257-trnM DE NC_013257-trnM <unknown description>
//
# STOCKHOLM 1.0
#=GF SQ 3
NC_011128-trnMtrnI -CTAAATTTAAGCTTTTGGGCTCATACCTCAAATATAAAG-T-AGATAATTCTTTTTTTTAATAAAGTGCCTGATTAAAGGATTATTCTGATAGGATAAATTAAGTAAAT-ATTTACCTT
#=GS NC_011128-trnMtrnI AC NC_011128-trnMtrnI
#=GS NC_011128-trnMtrnI DE NC_011128-trnMtrnI <unknown description>
NC_013257-trnM GCTAAA-ATAAGCTATTGGGTTCATACCCCACTTATAAAGGTCCGACCCCTTTTCTTTTTA-----------------------------------------------------------
#=GS NC_013257-trnM AC NC_013257-trnM
#=GS NC_013257-trnM DE NC_013257-trnM <unknown description>
NC_013257-trnI ------------------------------------------------------------AATGAAGTGCCTGACTAAAGGATTATTTTGATAGAATAAATCATGTATTTTATATACCTT
#=GS NC_013257-trnI AC NC_013257-trnI
#=GS NC_013257-trnI DE NC_013257-trnI <unknown description>
//
# STOCKHOLM 1.0
#=GF SQ 3
NC_011128-trnQnad2 ATAGAATTAAACTATAT-CTAAAAGTATCAAAAACTATTGTGCTTATTACACTAAAATATATTATTAATAAAAATATAAATTAATTATTTAGATTAAATTCTAATAAAAATTATTAAATTATAATTATTTTTAATTTACAACTTAACTAACCCCCCTAAAATATTTTTTTTTTTTATTTTAATTTTTAGAAC
#=GS NC_011128-trnQnad2 AC NC_011128-trnQnad2
#=GS NC_011128-trnQnad2 DE NC_011128-trnQnad2 <unknown description>
NC_013257-trnQ ATAGAATTAAACTATTTCCTAAAA-TATCAAAAATTTTTGTACATCATATACTAAAATGTA-----------------------------------------------------------------------------------------------------------------------------------
#=GS NC_013257-trnQ AC NC_013257-trnQ
#=GS NC_013257-trnQ DE NC_013257-trnQ <unknown description>
NC_013257-nad2 ------------------------------------------------------------------------------------------------------------------------------------------------------------------------------------------------
#=GS NC_013257-nad2 AC NC_013257-nad2
#=GS NC_013257-nad2 DE NC_013257-nad2 <unknown description>
//
# STOCKHOLM 1.0
#=GF SQ 3
NC_011387-nad1trnI CTCGTCATTTGACACCTCTCCCTCCCAATCGCCTTATCTGGCCTGCCCCCTCAACTTT-AGACGCT-GGAGCTGTGCCTG-AATCAAAGGGCCACTTTGATAGAGTGAATCATGAGGGTTAGAATCC
#=GS NC_011387-nad1trnI AC NC_011387-nad1trnI
#=GS NC_011387-nad1trnI DE NC_011387-nad1trnI <unknown description>
NC_011381-nad1 CTTGTAATCTGACATCTCTCATTACCAATTGCCTTCTTTGGTCTTCCCCCCCAACTTTAATATTTACAGAGATATGCCTGAAAT-AAAGGATCCCCTTGATAGAGTGCC-CCTTAG-----------
#=GS NC_011381-nad1 AC NC_011381-nad1
#=GS NC_011381-nad1 DE NC_011381-nad1 <unknown description>
NC_011381-trnI --------------------------------------------------------------------GAGATGTGCCTGAAATAAAAGGATCATTTTGATAGAATGCCTCATGAGGGTTTAAGTCC
#=GS NC_011381-trnI AC NC_011381-trnI
#=GS NC_011381-trnI DE NC_011381-trnI <unknown description>
//
# STOCKHOLM 1.0
#=GF SQ 3
NC_011387-trnMnad2 AGCTAAACAAGCTTTTGGGCCCATACCCCAAACATGTTGGTTAAAATCCTTCCTTTACTAATGAACCCTTTTATCCTTTCCACCCTTCTTCTAGGACTCGGCCTTGGAACAACCATCAC-
#=GS NC_011387-trnMnad2 AC NC_011387-trnMnad2
#=GS NC_011387-trnMnad2 DE NC_011387-trnMnad2 <unknown description>
NC_011381-trnM AGCTAAATAAGCTTTTGGGCCCATACCCCAAACATGTTGGTTAAAATCCTTCCTTTACTAATGA--------------------------------------------------------
#=GS NC_011381-trnM AC NC_011381-trnM
#=GS NC_011381-trnM DE NC_011381-trnM <unknown description>
NC_011381-nad2 -GCTAAATAAGCTTTTGGGCCCATACCCTAAACATGTTGGTTAAAATCCTTCCTTTACTAATGAACCCCTACATTTTATTTATTTTACTTTTTGCTCTAGGCCTCGGGACAACCACTACC
#=GS NC_011381-nad2 AC NC_011381-nad2
#=GS NC_011381-nad2 DE NC_011381-nad2 <unknown description>
//
# STOCKHOLM 1.0
#=GF SQ 3
NC_011387-trnQtrnM GGACTTGAACCCTACCTGAAGAGATCAAAACTCTTAGTGCTTCCACTACACCACTTCCTAGTAAAGTCAGCTAAACAAGCTTTTGGGCCCATACCCCAAACATGTTGGTTAAAATCCT-
#=GS NC_011387-trnQtrnM AC NC_011387-trnQtrnM
#=GS NC_011387-trnQtrnM DE NC_011387-trnQtrnM <unknown description>
NC_011381-trnQ GGGTTTGAACCCCACCTGAAGAGATCAAAACTCTTAGTGCTTCCACTACACTACTTCCTAGTAAAGTCAGCTAAATAAGCTTTTGGGCCCATACCCTAAACATGTTGGTTAAAATCCT-
#=GS NC_011381-trnQ AC NC_011381-trnQ
#=GS NC_011381-trnQ DE NC_011381-trnQ <unknown description>
NC_011381-trnM ----------------------------------------------------ACTTCCTAGTAAAGTCAGCTAAATAAGCTTTTGGGCCCATACCCCAAACATGTTGGTTAAAATCCTT
#=GS NC_011381-trnM AC NC_011381-trnM
#=GS NC_011381-trnM DE NC_011381-trnM <unknown description>
//
# STOCKHOLM 1.0
#=GF SQ 3
NC_011569-nad4trnH ACCTCATACCACTTATTCTCCTTGTACTTAAGCCTGAACTAGTGTGAGGTTGAGCCACATGTAAATGTAGTTTAAGCAAAATATTAGATTGTGATTCTAAAGATAGAAGCTAA-AACCTT
#=GS NC_011569-nad4trnH AC NC_011569-nad4trnH
#=GS NC_011569-nad4trnH DE NC_011569-nad4trnH <unknown description>
NC_010268-nad4 ACCTAATTCCTCTACTTCTCTTGGTGTTTAAACCAGAACTAATTTGAGGTTGAACTACATGT----------------------------------------------------------
#=GS NC_010268-nad4 AC NC_010268-nad4
#=GS NC_010268-nad4 DE NC_010268-nad4 <unknown description>
NC_010268-trnH -----------------------------------------------------------TGTAGACGTAGTTTAACAAAAATATTAGATTGTGATTCTAAAGATAGGGGTTAATCTGCCC
#=GS NC_010268-trnH AC NC_010268-trnH
#=GS NC_010268-trnH DE NC_010268-trnH <unknown description>
//
# STOCKHOLM 1.0
#=GF SQ 3
NC_011569-trnHtrnS1 GTTTAAGCAAAATATTAGATTGTGATTCTAAAGATAGAAGCTAAA-ACCTTCTCATTCACCCTTAAAATTTCACCCAAAACGTTTAGTGAGTGTAGTACA-ACACTAGATTTCATCTAAAAATAGGAGCTAAATCTCCTCACTCC-CAGAGAGAGGCTTGCTAGCAACGGATACTGCTAATCTCCGTAACTTTGGTTGGAACCCAAT-
#=GS NC_011569-trnHtrnS1 AC NC_011569-trnHtrnS1
#=GS NC_011569-trnHtrnS1 DE NC_011569-trnHtrnS1 <unknown description>
NC_010268-trnH -TTTAACAAAAATATTAGATTGTGATTCTAAAGATAGGGGTTAATCTGCCCCTCGTCCACCAT-AA----------------------------------------------------------------------------------------------------------------------------------------------
#=GS NC_010268-trnH AC NC_010268-trnH
#=GS NC_010268-trnH DE NC_010268-trnH <unknown description>
NC_010268-trnS1 ------------------------------------------------------------------------------------------GGGTA-TAAATACACCAGGAAAAACCTGAAAATAGGGGTGTAATCTCCCCAACCCACCGAGAGAGGCTCGCTAGCAACGAAAACTGCTAATTTTCGCAACTTTGGTTGAACCCCAAAG
#=GS NC_010268-trnS1 AC NC_010268-trnS1
#=GS NC_010268-trnS1 DE NC_010268-trnS1 <unknown description>
//
# STOCKHOLM 1.0
#=GF SQ 3
NC_011569-trnS1trnL1 CTTGCTAGCAACGGATACTGCTAATCTCCGTAACTTTGGTTGGAACCCAATGCTCACTCAGCCCACCCACTTCTGTAGGATAACAGCTTATCCATTGGACTTAGGATCCAAAGACTCTTGGTGCAAA-
#=GS NC_011569-trnS1trnL1 AC NC_011569-trnS1trnL1
#=GS NC_011569-trnS1trnL1 DE NC_011569-trnS1trnL1 <unknown description>
NC_010268-trnS1 CTCGCTAGCAACGAAAACTGCTAATTTTCGCAACTTTGGTTGAACCCCAAAGCTCACTC-GACCTCACAC----------------------------------------------------------
#=GS NC_010268-trnS1 AC NC_010268-trnS1
#=GS NC_010268-trnS1 DE NC_010268-trnS1 <unknown description>
NC_010268-trnL1 -------------------------------------------------------------CCCTCATACTTCTGTAGGATAACAGCGCATCCATTGGACTTAGGATCCAAAAACTCTTGGTGCAAAT
#=GS NC_010268-trnL1 AC NC_010268-trnL1
#=GS NC_010268-trnL1 DE NC_010268-trnL1 <unknown description>
//
# STOCKHOLM 1.0
#=GF SQ 3
NC_012761-nad1trnI CTATGCATATGATATGTTTCACTACCCATTATCTTAGCCAGCATTCCCCCCCAAACATAGAAATATGTCTGACAAAAGAGTTACTTTGATAGAGTAAAACATAGAGGTGCAAACCCT
#=GS NC_012761-nad1trnI AC NC_012761-nad1trnI
#=GS NC_012761-nad1trnI DE NC_012761-nad1trnI <unknown description>
NC_012762-nad1 ATATGCATATGACACGCCTCACTACCCATCTCCTTGGCCAACATCCCCCCTCAAACATAGAAATATGTCTGACAATAGAATTACTTTGATAGAGTAAAACATAGAGGTGCGAACCC-
#=GS NC_012762-nad1 AC NC_012762-nad1
#=GS NC_012762-nad1 DE NC_012762-nad1 <unknown description>
NC_012762-trnI ------------------------------------------------------------------------------------------------------------------CC-
#=GS NC_012762-trnI AC NC_012762-trnI
#=GS NC_012762-trnI DE NC_012762-trnI <unknown description>
//
# STOCKHOLM 1.0
#=GF SQ 3
NC_012761-trnItrnQ TCTGACAAAAGAGTTACTTTGATAGAGTAAAACATAGAGGTGCAAACCCTCTTATTTCTAGGACAGCAGGCCTTGAACCTACCCCTGAGAACTCAAAATTCTCCGTGCTACCTA-CT
#=GS NC_012761-trnItrnQ AC NC_012761-trnItrnQ
#=GS NC_012761-trnItrnQ DE NC_012761-trnItrnQ <unknown description>
NC_012762-trnI TCTGACAATAGAATTACTTTGATAGAGTAAAACATAGAGGTGCGAACCCTCTTATTTCTA---------------------------------------------------------
#=GS NC_012762-trnI AC NC_012762-trnI
#=GS NC_012762-trnI DE NC_012762-trnI <unknown description>
NC_012762-trnQ -CTGACAATAGAATTACTTTGATAGAGTAAAACATAGAGGTGCGAACCCTCTTATTTCTAGGATAATAGGACTTGAACCCACTCTTAAGAACTCAAAATTCTCCGTGCTACCTATCA
#=GS NC_012762-trnQ AC NC_012762-trnQ
#=GS NC_012762-trnQ DE NC_012762-trnQ <unknown description>
//
# STOCKHOLM 1.0
#=GF SQ 3
NC_012761-trnL2nad1 CCTGGCAATTGCATAAAACTTAAAACTTTAGAAACAGAGGTTCAACTCCTCTTCTTAACATATGTTTATAATAAACCTCCTGCTACTTATTATCCCCATTATTCTAGCCATAGCTTTCCT-
#=GS NC_012761-trnL2nad1 AC NC_012761-trnL2nad1
#=GS NC_012761-trnL2nad1 DE NC_012761-trnL2nad1 <unknown description>
NC_012762-trnL2 CCCGGTAATTGCATAAAACTTAAAACTTTACCACCAGAGGTTCAACTCCTCTTCTTAACA-------------------------------------------------------------
#=GS NC_012762-trnL2 AC NC_012762-trnL2
#=GS NC_012762-trnL2 DE NC_012762-trnL2 <unknown description>
NC_012762-nad1 --------------------------------------------------------------TGTTTGTTCTAAACCTCCTACTACTCATCATTCCCATTATCCTGGCCATAGCCTTCCTC
#=GS NC_012762-nad1 AC NC_012762-nad1
#=GS NC_012762-nad1 DE NC_012762-nad1 <unknown description>
//
# STOCKHOLM 1.0
#=GF SQ 3
NC_013136-nad2trnW TACTGCCTCCATTACCCTCCTACCACTCACCCCTACTCTTACCGCCCTACCAACCCTCTAAGAGACTTAGGATAACACCTAGACCAAGAGCCTTCAAAGCCCTCAGTGGGAGTGAGAAT-
#=GS NC_013136-nad2trnW AC NC_013136-nad2trnW
#=GS NC_013136-nad2trnW DE NC_013136-nad2trnW <unknown description>
NC_009851-nad2 CATGGCCACCATCTCACTGTTACCCCTCGCCCCCGCAGCAATTGCACTACTGACCCTCTA------------------------------------------------------------
#=GS NC_009851-nad2 AC NC_009851-nad2
#=GS NC_009851-nad2 DE NC_009851-nad2 <unknown description>
NC_009851-trnW -----------------------------------------------------------A-GAGACTTAGGCTAACATCTAGACCAAGGGCCTTCAAAGCCCTCAGTGGGAGTGAGAATC
#=GS NC_009851-trnW AC NC_009851-trnW
#=GS NC_009851-trnW DE NC_009851-trnW <unknown description>
//
# STOCKHOLM 1.0
#=GF SQ 3
NC_013136-trnCtrnY -GGCAGGCAATTAGCCTACTACTTAAGATTTGCAATCTAATATGTTAAACACCTCGGAGCTTGGTAGAAAGAGGACTCAAACCTCTGTCTGTGGGGCTACAATCCACCGCTTAA-ACCTCA
#=GS NC_013136-trnCtrnY AC NC_013136-trnCtrnY
#=GS NC_013136-trnCtrnY DE NC_013136-trnCtrnY <unknown description>
NC_009851-trnC CGGCAAGCAGTTAGCTTGCGACTTCAGATTTGCAATCTGATATGTTTA-CACCTCAAGGCTTGGTAAGAAGAGGACTCGAACCTCTGTCTATGGGGCTACAATCCACCGCTTAAAAACTCA
#=GS NC_009851-trnC AC NC_009851-trnC
#=GS NC_009851-trnC DE NC_009851-trnC <unknown description>
NC_009851-trnY -----------------------------------------------------------------------------------------------------------------------CA
#=GS NC_009851-trnY AC NC_009851-trnY
#=GS NC_009851-trnY DE NC_009851-trnY <unknown description>
//
# STOCKHOLM 1.0
#=GF SQ 3
NC_013136-trnYcox1 AGGACTCAAACCTCTGTCTGTGGGGCTACAATCCACCGCTTAAA-CCTCAGCCATCCTACCTGTGGCAATCACACGTTGATTTTTCTCGACTAATCACAAAGACATCGGCACCCTCTATCT-
#=GS NC_013136-trnYcox1 AC NC_013136-trnYcox1
#=GS NC_013136-trnYcox1 DE NC_013136-trnYcox1 <unknown description>
NC_009851-trnY -GGACTCGAACCTCTGTCTATGGGGCTACAATCCACCGCTTAAAAACTCAGCCATCCTACC-------------------------------------------------------------
#=GS NC_009851-trnY AC NC_009851-trnY
#=GS NC_009851-trnY DE NC_009851-trnY <unknown description>
NC_009851-cox1 --GACTCGAACCTCTGTCTATGGGGCTACAATCCACCGCTTAAAAACTCAGCCATCCTACCTGTGGCAATCACACGTTGATTCTTCTCGACTAATCACAAAGACATCGGCACCCTCTATCTA
#=GS NC_009851-cox1 AC NC_009851-cox1
#=GS NC_009851-cox1 DE NC_009851-cox1 <unknown description>
//
# STOCKHOLM 1.0
#=GF SQ 3
NC_014174-nad5nad6 TACCTATCAACATTTGTAATTACATCAATACTAGCCATAATTATTCAACTATATTACTAACTC-CGAACCGACCCAAAACATCAACC-ACACACAAGATCTAACACTACAAACAATGT
#=GS NC_014174-nad5nad6 AC NC_014174-nad5nad6
#=GS NC_014174-nad5nad6 DE NC_014174-nad5nad6 <unknown description>
NC_007978-nad5 -ATC-AA-AACCTACTTAGGTTCATTCGCCCTATCCATCCTCA-TCACC-CTATTA--------------------------------------------------------------
#=GS NC_007978-nad5 AC NC_007978-nad5
#=GS NC_007978-nad5 DE NC_007978-nad5 <unknown description>
NC_007978-nad6 -----------------------------------------------------TTAA-ACCGCTCGAATAGCCCCACAAGA-CAACCCACGCACCAACTCCAACACAACAAACAA---
#=GS NC_007978-nad6 AC NC_007978-nad6
#=GS NC_007978-nad6 DE NC_007978-nad6 <unknown description>
//
# STOCKHOLM 1.0
#=GF SQ 3
NC_014174-trnEcob TATCTAGACAACTAGAACCCCCAATACGAAAAATTGATGTTGT-TATT-CAACTATAAAAACATGACCATCCTACGAAAATTAAACCCAATCCTAAAAACT-ATTAACCACTCCCTAATTGA
#=GS NC_014174-trnEcob AC NC_014174-trnEcob
#=GS NC_014174-trnEcob DE NC_014174-trnEcob <unknown description>
NC_007978-trnE G-GCTTTTCTCCAAG-ACTCGCGGCCTGAAAAGCCGCTGTTGTCAATTTCAACTACGAAAAC------------------------------------------------------------
#=GS NC_007978-trnE AC NC_007978-trnE
#=GS NC_007978-trnE DE NC_007978-trnE <unknown description>
NC_007978-cob ----------------------------------------------------------------------CCTCCGAAAATCTCATCCACTCCTAAA-ACTCATTAACAACTCCTTAA-TC-
#=GS NC_007978-cob AC NC_007978-cob
#=GS NC_007978-cob DE NC_007978-cob <unknown description>
//
# STOCKHOLM 1.0
#=GF SQ 3
NC_014174-trnPtrnF AAGAGGTT-AACAACCATCTCTAACTCCCAAAGCTAGAATTTTATCTTAAACTAT-CTCTTAAACATATAAATTATACACACACCAAAAAATGTCAATCCCAAACAAAAATAAAATAATTTGGTCCAGGGTTAACTCTAATTGTATTTATTTTTTTACGATATATATATATATATATATATATATATATATATATAGTATATAGAGATATATTGTGTGGCCCAGGGTTAAACTCTAATTTTATATTTATATATGTGTATCGGTCCAGGACTTGCCGTACAATTATTATAAAAGTTATTGTAGCTTAACATTAA-GCACAGTATTGAAAATACTGAAATGAGTGTAAACACTC-
#=GS NC_014174-trnPtrnF AC NC_014174-trnPtrnF
#=GS NC_014174-trnPtrnF DE NC_014174-trnPtrnF <unknown description>
NC_007978-trnP A-GGGCTTAAACCTCTATCTCCAGCTCCCAAAGCTGGTATTTTACACTAAACTATTCTCTGA---------------------------------------------------------------------------------------------------------------------------------------------------------------------------------------------------------------------------------------------------------------------------------------------------
#=GS NC_007978-trnP AC NC_007978-trnP
#=GS NC_007978-trnP DE NC_007978-trnP <unknown description>
NC_007978-trnF --------------------------------------------------------------------------------------------------------------------------------------------------------------------------------------------------------------------------------------------------------------------------------------------------------TTGTAGCTTACTACCAAAGCATGGCACTGAAGATGCCAAGACGGCTGCCATT-CTCG
#=GS NC_007978-trnF AC NC_007978-trnF
#=GS NC_007978-trnF DE NC_007978-trnF <unknown description>
//
# STOCKHOLM 1.0
#=GF SQ 3
NC_014174-trnItrnM GCCCGAGAACTAAGGATTACTTTGATAAAGTAAAA-ACAGAGACACAATCTCTC-TATTCCCATTAGAATCTGCTACACAAGCAATTGGGCCCATACCCCAAAAACGATAACATATAT-CTT
#=GS NC_014174-trnItrnM AC NC_014174-trnItrnM
#=GS NC_014174-trnItrnM DE NC_014174-trnItrnM <unknown description>
NC_012762-trnI T-CTGACAA-T-AGAATTACTTTGATAGAGTAAAACATAGAGGTGCGAACCCTCTTATTTCTA-----------------------------------------------------------
#=GS NC_012762-trnI AC NC_012762-trnI
#=GS NC_012762-trnI DE NC_012762-trnI <unknown description>
NC_012762-trnM -------------------------------------------------------------CAGTAAGGTCAGCTAAATAAGCTATCGGGCCCATACCCCGAAAATGTTGGTTTATACCCTT
#=GS NC_012762-trnM AC NC_012762-trnM
#=GS NC_012762-trnM DE NC_012762-trnM <unknown description>
//
# STOCKHOLM 1.0
#=GF SQ 3
NC_014174-trnL2nad1 GCTCGGTTATTGCAAGAGGCCTAAAACCTTTA--ACCAGAAGTTCAAATCTTCTCCACAACAAATATCATGATTTTACAAATCATTAAAATCCTTAACCTAGTAGCCGTATTTATCTCAATTTTGAT
#=GS NC_014174-trnL2nad1 AC NC_014174-trnL2nad1
#=GS NC_014174-trnL2nad1 DE NC_014174-trnL2nad1 <unknown description>
NC_012762-trnL2 CC-CGGTAATTGCATAAAACTTAAAA-CTTTACCACCAGAGGTTCAACTCCTCTTCTTAACA-----------------------------------------------------------------
#=GS NC_012762-trnL2 AC NC_012762-trnL2
#=GS NC_012762-trnL2 DE NC_012762-trnL2 <unknown description>
NC_012762-nad1 -------------------------------------------------------------------------------------------------------------------------------
#=GS NC_012762-nad1 AC NC_012762-nad1
#=GS NC_012762-nad1 DE NC_012762-nad1 <unknown description>
//
# STOCKHOLM 1.0
#=GF SQ 3
NC_014174-trnQtrnI GGAGTTGAACCAACATC-AAAAAATTCAAAATTTTA--TGCATTTCTATTATACTACCCACTACTTAACTAATGGAAAAGTGCCCGAGAACTAAGGATTACTTTGATAAAGTAAAAACAGAGACACAATCTC
#=GS NC_014174-trnQtrnI AC NC_014174-trnQtrnI
#=GS NC_014174-trnQtrnI DE NC_014174-trnQtrnI <unknown description>
NC_012762-trnQ -GACTTGAACCCAC-TCTTAAGAACTCAAAATTCTCCGTGC-TACCTATCACAC------------------------------------------------------------------------------
#=GS NC_012762-trnQ AC NC_012762-trnQ
#=GS NC_012762-trnQ DE NC_012762-trnQ <unknown description>
NC_012762-trnI --------------------------------------------------------------------------------------------------------------------------------TC-C
#=GS NC_012762-trnI AC NC_012762-trnI
#=GS NC_012762-trnI DE NC_012762-trnI <unknown description>
//
# STOCKHOLM 1.0
#=GF SQ 3
NC_015076-rrnStrnV GCCTCAAGGGGAGGCAAGTCGTAACATGGTAAGTGTACCGGAAGGTGCACTTGGAAGAATCAGAGTGTGGCTGAGACAGATAGGCATCTCCCTTACACCGAGAATACACCCAAGCGA-TT
#=GS NC_015076-rrnStrnV AC NC_015076-rrnStrnV
#=GS NC_015076-rrnStrnV DE NC_015076-rrnStrnV <unknown description>
NC_008683-rrnS GAC--AAGGGGAGGCAAGTCGTAACATGGTAAGTGTACCGGAAGGTGCACTTGGATTAAAC-----------------------------------------------------------
#=GS NC_008683-rrnS AC NC_008683-rrnS
#=GS NC_008683-rrnS DE NC_008683-rrnS <unknown description>
NC_008683-trnV ------------------------------------------------------------CAGGGCGTGGCTGAGTTAGTCAAGCATCTCACTTACACCGAGAAGACATCCATGCAAGTT
#=GS NC_008683-trnV AC NC_008683-trnV
#=GS NC_008683-trnV DE NC_008683-trnV <unknown description>
//
# STOCKHOLM 1.0
#=GF SQ 3
NC_015076-trnItrnM GACCGCTTAAGGGGCACTTTGATAGAGTGA-CTAAAGGGGGTTGAACTCCCCCCAGCTCCTAATATGGTAAGCTAAAAAAGCTTTCGGGCCCATACCCCGAATATGTTGGTTAAA-CCCCC
#=GS NC_015076-trnItrnM AC NC_015076-trnItrnM
#=GS NC_015076-trnItrnM DE NC_015076-trnItrnM <unknown description>
NC_008683-trnI GAATGCCTAGGGACCACTTTGATAGAGTGGCCTATA-GGGGCTAAAATCCCCTCAGTTCTT------------------------------------------------------------
#=GS NC_008683-trnI AC NC_008683-trnI
#=GS NC_008683-trnI DE NC_008683-trnI <unknown description>
NC_008683-trnM ------------------------------------------------------------------GGTCAGCTAATCAAGCTTTCGGGCCCATACCCCGAACATGACGGTTAAAGTCCCT
#=GS NC_008683-trnM AC NC_008683-trnM
#=GS NC_008683-trnM DE NC_008683-trnM <unknown description>
//
# STOCKHOLM 1.0
#=GF SQ 3
NC_015076-trnQtrnI GGATTTGAACCCA-GCCCGCAGAGATCAAAACTCTGAGTGCTCCCGCTACACCACTCTCTGAATTGTTACCGCCAGGCTCTGCCCCGCCCGGACGTCCTCCCTTTCTGGTGATTAATATATACTATGTATTTACACCATAAATTTATTTCAGGTACTATCAAGAAACCATTAATACTAAGAAACACCAGGTACCCTATAAGATTTATCAACTTAGTGTGGAATAAATGAATATTTGATCATTAATCCCCATAATCTTATATGAATGCATATTACTCTCTATCAACATCCCTAATTCTACAAATATAATGCGCAGTAAGAAATCAGCAACCCATATCTAATTGCATATCATGAATGATAGGGTCAGGGACTTACGGTGTGGGGGTTACACAGAATGAACTATTACTGGCATCTGGTTCCTATTTCAGGGCCATACTAGTATATTCCCCCATCAACTGAATTAAATTTGCATAAGTTAATGGTGTAGGACTAACGGTTCTTTACTCCCCATGCCAAGCGTTCTCTATGCGACATCTGGTTCTTTTTATTTCCGGGTCACTTTCAAATTGCATTTGGCGACTCCTTCCTAATGTTATTAGCGAAGGTGGCACTACACTTTGCCTGAGTAAACAACTGTAACACTCTATAGACTAAAATAGAAGACTTGCATAAGTAATATCAAGTACATAAGGTTATTCCTTAATCATCTATCTACTCGTAGAATGCCCCGGGGTGTATGGTTAAAGGAATTTGCTCGGCAAACCCCCCCTACCCCCCCTTAATCCGAAAGAACTTTGTTGTCTCCTGTCAAACCCCTAAACCAGGAAAAATTCAGACAGATCGTCACTGGGTTAAAATGTGAAATGAAGGTATGTGAGTATAATAATATAAAAAAATTCATGCCCAAAGCCCCCTCTTTACCTGCAATTCTTCGGCCGAACCCCCCCCATTTTCCCCCTTGGGCCGAAGGATTCTTGTTTAAGGCGGAACTGTGCCTGACCGCTTAAGGGGCACTTTGATAGAGTGACTAAAGGGGGTTGAACT
#=GS NC_015076-trnQtrnI AC NC_015076-trnQtrnI
#=GS NC_015076-trnQtrnI DE NC_015076-trnQtrnI <unknown description>
NC_008683-trnQ GGGATCGAACCCATGCCCA-AGAGATCAAAACTCTTAGTGCTTCCTCTACACCACTTTCT-AA-------------------------------------------------------------------------------------------------------------------------------------------------------------------------------------------------------------------------------------------------------------------------------------------------------------------------------------------------------------------------------------------------------------------------------------------------------------------------------------------------------------------------------------------------------------------------------------------------------------------------------------------------------------------------------------------------------------------------------------------------------------------------------------------------------------------------------------------------------------------------------------------------------------------------------------------------------------------------------------------------------------------
#=GS NC_008683-trnQ AC NC_008683-trnQ
#=GS NC_008683-trnQ DE NC_008683-trnQ <unknown description>
NC_008683-trnI ----------------------------------------------------------------------------------------------------------------------------------------------------------------------------------------------------------------------------------------------------------------------------------------------------------------------------------------------------------------------------------------------------------------------------------------------------------------------------------------------------------------------------------------------------------------------------------------------------------------------------------------------------------------------------------------------------------------------------------------------------------------------------------------------------------------------------------------------------------------------------------------------------------------------------------------------------------------------------------------------------------------------------------------------------------------------------------
#=GS NC_008683-trnI AC NC_008683-trnI
#=GS NC_008683-trnI DE NC_008683-trnI <unknown description>
//
# STOCKHOLM 1.0
#=GF SQ 3
NC_016059-cobtrnL1 ATCTTTGTCCTTCTTATCCCATCACTAGGACTCCTGGAAAACAAGCTCCTAAAAATTTAAAACAACTGCCTCCGCCTTATGTATATAGAGCATAAATTTATTACCCCATATTAAGGCTAACATACCTATTTCATCCACATTAATGTATGATTTATAACATTCATGTATAATAACCATACATTAAACTTATATACATATTAAGATGTACATATATGCACCACAAATATTATATTAATGTATTAAGACATTTCATGTATGTTCTAAAACATTATATGTATATAGTACATTAATCTATTTACCCCAAGCATATCATAAACAATGTAAAAGAATGGTCTGATACCTTAATAACCTGACCAAAAATGTTTAACCCCATCTTATGCTTCGTAACCGTCCATATCATGACTACTTGATCGCACCTTCCCTTGTTAACGTCTACGCAGATCATAAACCAAAGTGAGTCCAACCGGTTGATCCCCAAAAACAGAAACCCAATGTTCCTGTATACCTTGAACTTAACAAATGAATACTTTTACAACTTTAGAGTTACATCCCACATATACCACCCAATTGAATGCTTCATTCATTTAATCAAGGTAAGACCTTAACTTGCACAAAATCACGCAGATTATTATAACAATCTTTCAATAATACCCTACCATGGACCTGCATACAGTATACTAAACGATAAATTGCAAATAAAGTCCTTACAACATTAACCTGCCAGACCTCTACCTTGAACAATCAACACGACGCGTACGCTTTCACCCTATCGTACCCCCGTCAACCAGCCATGGATCGGGCCTAGGGTGATCTTAATTTTCCAATGGACCTTAATTGTAGAGTTACAGCGATTGACCTTTAGGAGGTATCTGACGGAACCGAATCTATGGACCCAAATAGAAGAGACGCTCAAAATGCTTTTTAAAAGGTATCCCTCCTATGAACGAAAGACCTCTCTACAAGCTCAGACCACTTAATGACAGCTAAGTCTACTGGTATTTTTTTTTGGGGGTCCTTTCACCAGCAACTCCAGTGGGGTCACGGCTTACGGATAAGGTTGGGACATATAGTCCAGGTACCATAATTTTACATTGTCTCTTGTATGATGCATTTTAATGAATGCTATAATGACATAATGTCAGCCCATAATTACTGATTCTTCCCCCTTTCCGCAATAAAAATTTTTACGGCTTTTTGTCGCAGAACCCCCCCCTTTCCCCCCCCACAGCTTATTTTCCTGTAGATTGCCTTAAAACCCCCCCCGAGATTAAGGTTTATAGGAGTTCTGCCATGGGATTGTGACCGTCAACTTTTTTTTTTCCTATAGATTGCCTTAAAACCCCCCCGAGATTAAGGTTTATAGGAGTTCTGCCATGGGATTGTGACCGTCAACTTTTTTTTTTCCTATAGATTGCCTTAAAACCCCCCCCGAGATTAAGGTTTATAGGAGTTCTGCCATGGGATTGTGACCGTCAACTTTTTTTTTTCCTATAGATTGCCTTAAAACCCCCCCCGAGATTAAGGTTTATAGGAGTTCTGCCATGGGATTGTGACCGTCAACTTTTTTTTTCCTATAGATTGCCTTAAAACCCCCCCCGAGATTAAGGTTTATAGGAGTTCTGCTGTGGGCCACACCACTGTCCTGCCCTGCCCCACCTAGGGCTTACTTAACTATATAAAAACTATCGAGTCCTTATAGGTACTTATCCTTATAGGTACTTATCCTTATAGGTACTTATCCTTATAGGTACTTATCCTTATAGGTACTTATCCTTATAGGTACTTATCCTTATAGGTACTTATCCTTGTAGGTACTTATCCTTGTAGGTACTTATCCTTATAGGTACTTATCCTTATAGGTACTTATCCTTGTAGGTACTTATCCTTGTAGGTACTTATCCTTGTAGGTACTTATCCTTGTAGGTACTTATCCTTGTAGGTACTTATCCTTGTAGGTTACTTATCCTTGTAGGTTACTTATCCTTGTAGGTTACTTATCCTTGTAGGTTACTTATCCTTGTAGGTTACTTATCCTTGTAGGTTACTTATCCTTGTAGGTTACTTATCCTTGTAGGTTACTTATCCTTGTAGGTTACTTATCCTTGTAGGTTACTTATCCTTGTAGGTTACTTATCCTTGTAGGTTACTTATCCTTGTAGGTTACTTATCCTTGTAGGTTACTTATCCTTGTGGATTACTTATCCTTGTGGATTACTTATCCTTGTGGATTACTTATCCTTGTGGATTACTTATCCTTGTGGATTACTTATCCTTGTGGATTACTTATCCTTGTGGATTACTTATCCTTGTGGATTACTTATCCTTGTGGATTACTTATCCTTGTGGATTACTTATCCTTGTGGATTACTTATCCTTGTGGATTACTTATCCTTGTGGATTACTTATCCTTGTGGATTACTTATCCTTGTGGATTACTTATCCTTGTGGATTACTTATCCTTGTGGATTACTTATCCTTGTGGATTACTTATCCTTGTGGATTACTTATCCTTGTGGATTACTTATCCTTGTGGATTACTTATCCTTGTGGATTACTTATCCTTGTGGATTACTTATCCTTGTGGATTACTTATCCTTGTGGATTACTTATCCTTGTGGGTTACTTATCCTTGTGGGTTACTTATCCTTGTGGGTTACTTATCCTTGTGGGTTACTTATCCTTGTGGGTTACTTATCCTTGTGGGTTACTTATCCTTGTGGGTTACTTATCCTTGTGGATTACTTATCCTTGTGGGTTACCACGTATTTATTAAACCTATAACATCCCTGTATTCCCACATGAACTGCCACGAGTTTCGCGAACCATTCTCTGATACTGTCATCTGCCTTTGTTATTTATCTACTAATATCCTTCCTATTCCCCAAACTACCCGCCCCAACCTCCAAACAACCTTAACTCACCTAAATTTTCTGTTTGTATGAGATTGCCTGAATAATATAAATTTAGCCCACCCTTACAACTTTATACCTACCATAAGATTAGACCACTTAATTTTAATAACCCTCCCCACCC-AT-CCGCTTTTAAAGGAAAAGAGCCCTCCACTGGCCTTAGGAGCCAGCATCTCTTGGTGCAAGT-
#=GS NC_016059-cobtrnL1 AC NC_016059-cobtrnL1
#=GS NC_016059-cobtrnL1 DE NC_016059-cobtrnL1 <unknown description>
NC_008975-cob ---------------------------------------------------------------------------------------------------------------------------------------------------------------------------------------------------------------------------------------------------------------------------------------------------------------------------------------------------------------------------------------------------------------------------------------------------------------------------------------------------------------------------------------------------------------------------------------------------------------------------------------------------------------------------------------------------------------------------------------------------------------------------------------------------------------------------------------------------------------------------------------------------------------------------------------------------------------------------------------------------------------------------------------------------------------------------------------------------------------------------------------------------------------------------------------------------------------------------------------------------------------------------------------------------------------------------------------------------------------------------------------------------------------------------------------------------------------------------------------------------------------------------------------------------------------------------------------------------------------------------------------------------------------------------------------------------------------------------------------------------------------------------------------------------------------------------------------------------------------------------------------------------------------------------------------------------------------------------------------------------------------------------------------------------------------------------------------------------------------------------------------------------------------------------------------------------------------------------------------------------------------------------------------------------------------------------------------------------------------------------------------------------------------------------------------------------------------------------------------------------------------------------------------------------------------------------------------------------------------------------------------------------------------------------------------------------------------------------------------------------------------------------------------------------------------------------------------------------------------------------------------------------------------------------------------------------------------------------------------------------------------------------------------------------------------------------------------------------------------------------------------------------------------------------------------------------------------------------
#=GS NC_008975-cob AC NC_008975-cob
#=GS NC_008975-cob DE NC_008975-cob <unknown description>
NC_008975-trnL1 ----------------------------------------------------------------------------------------------------------------------------------------------------------------------------------------------------------------------------------------------------------------------------------------------------------------------------------------------------------------------------------------------------------------------------------------------------------------------------------------------------------------------------------------------------------------------------------------------------------------------------------------------------------------------------------------------------------------------------------------------------------------------------------------------------------------------------------------------------------------------------------------------------------------------------------------------------------------------------------------------------------------------------------------------------------------------------------------------------------------------------------------------------------------------------------------------------------------------------------------------------------------------------------------------------------------------------------------------------------------------------------------------------------------------------------------------------------------------------------------------------------------------------------------------------------------------------------------------------------------------------------------------------------------------------------------------------------------------------------------------------------------------------------------------------------------------------------------------------------------------------------------------------------------------------------------------------------------------------------------------------------------------------------------------------------------------------------------------------------------------------------------------------------------------------------------------------------------------------------------------------------------------------------------------------------------------------------------------------------------------------------------------------------------------------------------------------------------------------------------------------------------------------------------------------------------------------------------------------------------------------------------------------------------------------------------------------------------------------------------------------------------------------------------------------------------------------------------------------------------------------------------------------------------------------------------------------------------------------------------------------------------------------------------------------------------------------------------------------------------------------------------------------CACCTAATGCAGCTTTTAAAGGAAAAAAGTCTTCCTCTGGCCTTAGGAGCCAGCATCTCTTGGTGCAAATC
#=GS NC_008975-trnL1 AC NC_008975-trnL1
#=GS NC_008975-trnL1 DE NC_008975-trnL1 <unknown description>
//
# STOCKHOLM 1.0
#=GF SQ 3
NC_016059-nad5nad6 G-CCTGATTAAGACCTACCTCTCCGTTTTTTTTGTCACACTTGTCTTTACCCTCACAATCTTACAGCTCGTAAGGTCCCCCCTCACTTGTATCCACGCACCACCTCTAAGGCAAC--A-A-
#=GS NC_016059-nad5nad6 AC NC_016059-nad5nad6
#=GS NC_016059-nad5nad6 DE NC_016059-nad5nad6 <unknown description>
NC_008975-nad5 TACCTG-TCAACA------------------------------------------------------------------------------------------------------------
#=GS NC_008975-nad5 AC NC_008975-nad5
#=GS NC_008975-nad5 DE NC_008975-nad5 <unknown description>
NC_008975-nad6 ---------------------------------------------------------ACCTCACAGCCCGCAAAGTTCCAG--C-CTTGTGCCCACGAACCACCTCTAATACAACAAATAA
#=GS NC_008975-nad6 AC NC_008975-nad6
#=GS NC_008975-nad6 DE NC_008975-nad6 <unknown description>
//
# STOCKHOLM 1.0
#=GF SQ 3
NC_016059-trnS1nad5 CTGGAG-TAATGAGAACTGCTAATTCCTCACCCCCATGGTTCAATTCCATGGCCCGCTCGTACTTATACTCCATTAAACCCTAGTATAAGTTATGTATTCACTAAATGCAATAGCCTTCGCCGCCATAATTACCTCCATTCTTCTTATTGT
#=GS NC_016059-trnS1nad5 AC NC_016059-trnS1nad5
#=GS NC_016059-trnS1nad5 DE NC_016059-trnS1nad5 <unknown description>
NC_008975-trnS1 ATTGGGATAATGAGTACTGCTAATTCCTCACCACCATGGTTCGATTCCACGGCTAGCTCGAA-----------------------------------------------------------------------------------------
#=GS NC_008975-trnS1 AC NC_008975-trnS1
#=GS NC_008975-trnS1 DE NC_008975-trnS1 <unknown description>
NC_008975-nad5 -------------------------------------------------------------------------------------------------------------------------------AACTACCTTGATCCTTCCCCTA--
#=GS NC_008975-nad5 AC NC_008975-nad5
#=GS NC_008975-nad5 DE NC_008975-nad5 <unknown description>
//
# STOCKHOLM 1.0
#=GF SQ 3
NC_016059-cobtrnL1 --A-TCTTTGTCCTTCTTATCCCATCACTAGGACTCCTGGAAAACAAGCTCCTAAAAATTTAAAACAACTGCCTCCGCCTTATGTATATAGAGCATAAATTTATTACCCCATATTAAGGCTAACATACCTATTTCATCCACATTAATGTATGATTTATAACATTCATGTATAATAACCATACATTAAACTTATATACATATTAAGATGTACATATATGCACCACAAATATTATATTAATGTATTAAGACATTTCATGTATGTTCTAAAACATTATATGTATATAGTACATTAATCTATTTACCCCAAGCATATCATAAACAATGTAAAAGAATGGTCTGATACCTTAATAACCTGACCAAAAATGTTTAACCCCATCTTATGCTTCGTAACCGTCCATATCATGACTACTTGATCGCACCTTCCCTTGTTAACGTCTACGCAGATCATAAACCAAAGTGAGTCCAACCGGTTGATCCCCAAAAACAGAAACCCAATGTTCCTGTATACCTTGAACTTAACAAATGAATACTTTTACAACTTTAGAGTTACATCCCACATATACCACCCAATTGAATGCTTCATTCATTTAATCAAGGTAAGACCTTAACTTGCACAAAATCACGCAGATTATTATAACAATCTTTCAATAATACCCTACCATGGACCTGCATACAGTATACTAAACGATAAATTGCAAATAAAGTCCTTACAACATTAACCTGCCAGACCTCTACCTTGAACAATCAACACGACGCGTACGCTTTCACCCTATCGTACCCCCGTCAACCAGCCATGGATCGGGCCTAGGGTGATCTTAATTTTCCAATGGACCTTAATTGTAGAGTTACAGCGATTGACCTTTAGGAGGTATCTGACGGAACCGAATCTATGGACCCAAATAGAAGAGACGCTCAAAATGCTTTTTAAAAGGTATCCCTCCTATGAACGAAAGACCTCTCTACAAGCTCAGACCACTTAATGACAGCTAAGTCTACTGGTATTTTTTTTTGGGGGTCCTTTCACCAGCAACTCCAGTGGGGTCACGGCTTACGGATAAGGTTGGGACATATAGTCCAGGTACCATAATTTTACATTGTCTCTTGTATGATGCATTTTAATGAATGCTATAATGACATAATGTCAGCCCATAATTACTGATTCTTCCCCCTTTCCGCAATAAAAATTTTTACGGCTTTTTGTCGCAGAACCCCCCCCTTTCCCCCCCCACAGCTTATTTTCCTGTAGATTGCCTTAAAACCCCCCCCGAGATTAAGGTTTATAGGAGTTCTGCCATGGGATTGTGACCGTCAACTTTTTTTTTTCCTATAGATTGCCTTAAAACCCCCCCGAGATTAAGGTTTATAGGAGTTCTGCCATGGGATTGTGACCGTCAACTTTTTTTTTTCCTATAGATTGCCTTAAAACCCCCCCCGAGATTAAGGTTTATAGGAGTTCTGCCATGGGATTGTGACCGTCAACTTTTTTTTTTCCTATAGATTGCCTTAAAACCCCCCCCGAGATTAAGGTTTATAGGAGTTCTGCCATGGGATTGTGACCGTCAACTTTTTTTTTCCTATAGATTGCCTTAAAACCCCCCCCGAGATTAAGGTTTATAGGAGTTCTGCTGTGGGCCACACCACTGTCCTGCCCTGCCCCACCTAGGGCTTACTTAACTATATAAAAACTATCGAGTCCTTATAGGTACTTATCCTTATAGGTACTTATCCTTATAGGTACTTATCCTTATAGGTACTTATCCTTATAGGTACTTATCCTTATAGGTACTTATCCTTATAGGTACTTATCCTTGTAGGTACTTATCCTTGTAGGTACTTATCCTTATAGGTACTTATCCTTATAGGTACTTATCCTTGTAGGTACTTATCCTTGTAGGTACTTATCCTTGTAGGTACTTATCCTTGTAGGTACTTATCCTTGTAGGTACTTATCCTTGTAGGTTACTTATCCTTGTAGGTTACTTATCCTTGTAGGTTACTTATCCTTGTAGGTTACTTATCCTTGTAGGTTACTTATCCTTGTAGGTTACTTATCCTTGTAGGTTACTTATCCTTGTAGGTTACTTATCCTTGTAGGTTACTTATCCTTGTAGGTTACTTATCCTTGTAGGTTACTTATCCTTGTAGGTTACTTATCCTTGTAGGTTACTTATCCTTGTAGGTTACTTATCCTTGTGGATTACTTATCCTTGTGGATTACTTATCCTTGTGGATTACTTATCCTTGTGGATTACTTATCCTTGTGGATTACTTATCCTTGTGGATTACTTATCCTTGTGGATTACTTATCCTTGTGGATTACTTATCCTTGTGGATTACTTATCCTTGTGGATTACTTATCCTTGTGGATTACTTATCCTTGTGGATTACTTATCCTTGTGGATTACTTATCCTTGTGGATTACTTATCCTTGTGGATTACTTATCCTTGTGGATTACTTATCCTTGTGGATTACTTATCCTTGTGGATTACTTATCCTTGTGGATTACTTATCCTTGTGGATTACTTATCCTTGTGGATTACTTATCCTTGTGGATTACTTATCCTTGTGGATTACTTATCCTTGTGGATTACTTATCCTTGTGGATTACTTATCCTTGTGGGTTACTTATCCTTGTGGGTTACTTATCCTTGTGGGTTACTTATCCTTGTGGGTTACTTATCCTTGTGGGTTACTTATCCTTGTGGGTTACTTATCCTTGTGGGTTACTTATCCTTGTGGATTACTTATCCTTGTGGGTTACCACGTATTTATTAAACCTATAACATCCCTGTATTCCCACATGAACTGCCACGAGTTTCGCGAACCATTCTCTGATACTGTCATCTGCCTTTGTTATTTATCTACTAATATCCTTCCTATTCCCCAAACTACCCGCCCCAACCTCCAAACAACCTTAACTCACCTAAATTTTCTGTTTGTATGAGATTGCCTGAATAATATAAATTTAGCCCACCCTTACAACTTTATACCTACCATAAGATTAGACCACTTAATTTTAATAACCCTCCCCACCCATCCGCTTTTAAAGGAAAAGAGCCCTCCACTGGCCTTAGGAGCCAGCATCTCTTGGTGCAAGT-
#=GS NC_016059-cobtrnL1 AC NC_016059-cobtrnL1
#=GS NC_016059-cobtrnL1 DE NC_016059-cobtrnL1 <unknown description>
NC_015305-cob CTAGTATTTATCCT-CGTA-CCCATG-CTAGGCCTCCTAGAAAATAAGCTTCTTAAAATCTA--------------------------------------------------------------------------------------------------------------------------------------------------------------------------------------------------------------------------------------------------------------------------------------------------------------------------------------------------------------------------------------------------------------------------------------------------------------------------------------------------------------------------------------------------------------------------------------------------------------------------------------------------------------------------------------------------------------------------------------------------------------------------------------------------------------------------------------------------------------------------------------------------------------------------------------------------------------------------------------------------------------------------------------------------------------------------------------------------------------------------------------------------------------------------------------------------------------------------------------------------------------------------------------------------------------------------------------------------------------------------------------------------------------------------------------------------------------------------------------------------------------------------------------------------------------------------------------------------------------------------------------------------------------------------------------------------------------------------------------------------------------------------------------------------------------------------------------------------------------------------------------------------------------------------------------------------------------------------------------------------------------------------------------------------------------------------------------------------------------------------------------------------------------------------------------------------------------------------------------------------------------------------------------------------------------------------------------------------------------------------------------------------------------------------------------------------------------------------------------------------------------------------------------------------------------------------------------------------------------------------------------------------------------------------------------------------------------------------------------------------------------------------------------------------------------------------------------------------------------------------------------------------------------------------------------------------------------------------------------------------------------------------------------------------------------------------------------------------------------------------------------------------------------
#=GS NC_015305-cob AC NC_015305-cob
#=GS NC_015305-cob DE NC_015305-cob <unknown description>
NC_015305-trnL1 ------------------------------------------------------------------------------------------------------------------------------------------------------------------------------------------------------------------------------------------------------------------------------------------------------------------------------------------------------------------------------------------------------------------------------------------------------------------------------------------------------------------------------------------------------------------------------------------------------------------------------------------------------------------------------------------------------------------------------------------------------------------------------------------------------------------------------------------------------------------------------------------------------------------------------------------------------------------------------------------------------------------------------------------------------------------------------------------------------------------------------------------------------------------------------------------------------------------------------------------------------------------------------------------------------------------------------------------------------------------------------------------------------------------------------------------------------------------------------------------------------------------------------------------------------------------------------------------------------------------------------------------------------------------------------------------------------------------------------------------------------------------------------------------------------------------------------------------------------------------------------------------------------------------------------------------------------------------------------------------------------------------------------------------------------------------------------------------------------------------------------------------------------------------------------------------------------------------------------------------------------------------------------------------------------------------------------------------------------------------------------------------------------------------------------------------------------------------------------------------------------------------------------------------------------------------------------------------------------------------------------------------------------------------------------------------------------------------------------------------------------------------------------------------------------------------------------------------------------------------------------------------------------------------------------------------------------------------------------------------------------------------------------------------------------------------------------------------------------------------------------------------------------------ACCCGCTTTTAAAGGAAAACAGCCCTCCACTGGCCTTAGGAGCCAGCACCTCTTGGTGCAAGTC
#=GS NC_015305-trnL1 AC NC_015305-trnL1
#=GS NC_015305-trnL1 DE NC_015305-trnL1 <unknown description>
//
# STOCKHOLM 1.0
#=GF SQ 3
NC_016059-nad4trnH TTCTCCTCCTCCATATCTTACCAGGCCTCCTCCTTGTACTCAAACCAGAATTAATTTTCTGTGAATATAGTTTAACAAAAACCCTAGATTGTGATTCTAGAAACAAAGGTTGAACCCCT-
#=GS NC_016059-nad4trnH AC NC_016059-nad4trnH
#=GS NC_016059-nad4trnH DE NC_016059-nad4trnH <unknown description>
NC_015305-nad4 --CT--TCAT--AT-TC-TACCCGGACTTCTATTTATCCTCAAGCCAGAGCTACTTTTCTGTGTATA-----------------------------------------------------
#=GS NC_015305-nad4 AC NC_015305-nad4
#=GS NC_015305-nad4 DE NC_015305-nad4 <unknown description>
NC_015305-trnH --------------------------------------------------------TTATGAGTGTA-A-TTAAACAATAATGCTAGATCGTGACTCTAAAATTGAAAGTTAAAATCCTT
#=GS NC_015305-trnH AC NC_015305-trnH
#=GS NC_015305-trnH DE NC_015305-trnH <unknown description>
//
# STOCKHOLM 1.0
#=GF SQ 3
NC_016059-trnHtrnS1 GTTTAACAAAAACCCTAGATTGTGATTCTAGAAACAAAGGTTGAACCCCTTTTATTCACCGAGCCCGACTGGAGTAATGAGAACTGCTAATTCCTCACCCCCATGGTTCAATTCCATG---
#=GS NC_016059-trnHtrnS1 AC NC_016059-trnHtrnS1
#=GS NC_016059-trnHtrnS1 DE NC_016059-trnHtrnS1 <unknown description>
NC_015305-trnH ATTAAACAATAATGCTAGATCGTGACTCTAAAATTGAAAGTTAAAATCCTTCTGCTC----------------------------------------------------------------
#=GS NC_015305-trnH AC NC_015305-trnH
#=GS NC_015305-trnH DE NC_015305-trnH <unknown description>
NC_015305-trnS1 -------------------------------------------------------TCCCCGAGCCTGCCCGGCATAGTGAGAACTGCTAATTCCTCACCAC-ATGGTTCGACTCCATGCTC
#=GS NC_015305-trnS1 AC NC_015305-trnS1
#=GS NC_015305-trnS1 DE NC_015305-trnS1 <unknown description>
//
# STOCKHOLM 1.0
#=GF SQ 3
NC_016755-nad5nad6 TT-CTATTTATCAATTTTCTTAATCACT-TCCCTATGTTTTCTCGTCCTCATGTGAACCTAACCGCACAAAGACTTCCCCGCACCATCCCCCGAGTTAACTCTAACACAACAAATA-
#=GS NC_016755-nad5nad6 AC NC_016755-nad5nad6
#=GS NC_016755-nad5nad6 DE NC_016755-nad5nad6 <unknown description>
NC_006286-nad5 GGACGAAT-AA-AATCTTATTTATCATTATTCCTA----------------------------------------------------------------------------------
#=GS NC_006286-nad5 AC NC_006286-nad5
#=GS NC_006286-nad5 DE NC_006286-nad5 <unknown description>
NC_006286-nad6 ---------------------------------------------------------CCTAAATACCCGAATAGCGCCCCGTTCCCCACCTAAAGATAACCATAATACCACAAAAAG
#=GS NC_006286-nad6 AC NC_006286-nad6
#=GS NC_006286-nad6 DE NC_006286-nad6 <unknown description>
//
# STOCKHOLM 1.0
#=GF SQ 3
NC_016755-nad6trnE CGCAATACCAACCAAACCTGCCACAAA-ACACACCACAAGAAAACTTACAAA-ATATATCATCACTTCAATCTGGCTTATATCCAAAACCTGCGACCCGAAAAACCGCTGTTGTTATTCAA---
#=GS NC_016755-nad6trnE AC NC_016755-nad6trnE
#=GS NC_016755-nad6trnE DE NC_016755-nad6trnE <unknown description>
NC_006286-nad6 CGCAACACCAACAATAGCTATCAAAAATGCCCACCCCAA-AAGA-TAAGTAATATATATCAT--------------------------------------------------------------
#=GS NC_006286-nad6 AC NC_006286-nad6
#=GS NC_006286-nad6 DE NC_006286-nad6 <unknown description>
NC_006286-trnE ---------------------------------------------------------------------------------------ACCTGCGGTCTGAAAAACCGCCGTTGT-GTTCAACTA
#=GS NC_006286-trnE AC NC_006286-trnE
#=GS NC_006286-trnE DE NC_006286-trnE <unknown description>
//
# STOCKHOLM 1.0
#=GF SQ 3
NC_016755-trnEcob -CTGGC--TTATATCCAAAACCTGCGACCCGAAAAACCGCTGTTGTTATTCAACTATTAA-AGCAATGAC--CTC-CAACATACGAAAACAACACCCAATCTTAAAAATCGTAAATAGCTCCTTCA-T
#=GS NC_016755-trnEcob AC NC_016755-trnEcob
#=GS NC_016755-trnEcob DE NC_016755-trnEcob <unknown description>
NC_006286-trnE GCCGGCAATTCTA-CCGGA-CCTGCGGTCTGAAAAACCGCCGTTGTG-TTCAACTACAAAAACC----------------------------------------------------------------
#=GS NC_006286-trnE AC NC_006286-trnE
#=GS NC_006286-trnE DE NC_006286-trnE <unknown description>
NC_006286-cob --------------------------------------------------CAACTACAAGCACCAATAATGGCCCACATCACACGCAAGCATCATCCAATCTTTAAAATGGTCAACAGCACATTTATT
#=GS NC_006286-cob AC NC_006286-cob
#=GS NC_006286-cob DE NC_006286-cob <unknown description>
//
# STOCKHOLM 1.0
#=GF SQ 3
NC_020000-cobtrnT -TCTATTCCT-TATCCTTATTCCGGCTGGGGGTTGAATAGAAAACAAACTA-TTAA-CTAACTAGCCTTAG-TAGCTTA-ATTAAAGCATCGGCCTTGTAAGCCGAAGAATGGAGACTAACACTC-
#=GS NC_020000-cobtrnT AC NC_020000-cobtrnT
#=GS NC_020000-cobtrnT DE NC_020000-cobtrnT <unknown description>
NC_006405-cob ATCT-TTGCTCCATTCTTC-CCCATCATTGGACT-CTTAGAAAACAAGTTACTTCAGCT-------------------------------------------------------------------
#=GS NC_006405-cob AC NC_006405-cob
#=GS NC_006405-cob DE NC_006405-cob <unknown description>
NC_006405-trnT ----------------------------------------------------------------GCCC-AGATAGCTTATATTAAAGCATCGGTCTTGTAAACCGAAGATTGTAGATTAA-ACCCT
#=GS NC_006405-trnT AC NC_006405-trnT
#=GS NC_006405-trnT DE NC_006405-trnT <unknown description>
//
# STOCKHOLM 1.0
#=GF SQ 3
NC_020000-trnL1nad5 AATAGTCTATCCATTGGTCTTAGGCGCCAAAATTTCTTGGTGCAACTCCAAG-TGAAAGCTATGAATTTAATAATTTTTAATTCCTCTATTCTCCTATCCCTTATT-TCCTTAC--TTT-ACCC
#=GS NC_020000-trnL1nad5 AC NC_020000-trnL1nad5
#=GS NC_020000-trnL1nad5 DE NC_020000-trnL1nad5 <unknown description>
NC_006405-trnL1 AATAGCCCTTCCCCTGGTCTTAGGCTCCAGTATCTCTTGGTGCAAATCCAAG-TAAAAGCTA--------------------------------------------------------------
#=GS NC_006405-trnL1 AC NC_006405-trnL1
#=GS NC_006405-trnL1 DE NC_006405-trnL1 <unknown description>
NC_006405-nad5 ------------------------------------------------CAAGTTAAAAGTCATGGACCTCCTCCTGGTCACCTCATC-ATGC-CTTATT-ATAACCATCATTACAATTTCACTC
#=GS NC_006405-nad5 AC NC_006405-nad5
#=GS NC_006405-nad5 DE NC_006405-nad5 <unknown description>
//
# STOCKHOLM 1.0
#=GF SQ 3
NC_020000-trnS1trnL1 ACTGGGTAAACGAGAACTGCTAATTACTCGCCCCCGCGGTTCAATTCCGCGGCTTTCCCG--GCTTTTAAAGGAAAATAGTCTATCCATTGGTCTTAGGCGCCAAAATTTCTTGGTGCA-AC
#=GS NC_020000-trnS1trnL1 AC NC_020000-trnS1trnL1
#=GS NC_020000-trnS1trnL1 DE NC_020000-trnS1trnL1 <unknown description>
NC_006405-trnS1 TCTGGGAAAACGAGAACTGCTAATTCCTCGCGTCCATGGTTCAATTCCATGGCTTGCTCGAAACTTTTA-----------------------------------------------------
#=GS NC_006405-trnS1 AC NC_006405-trnS1
#=GS NC_006405-trnS1 DE NC_006405-trnS1 <unknown description>
NC_006405-trnL1 --------------------------------------------------------------GCTTTTAAAGGAAAATAGCCCTTCCCCTGGTCTTAGGCTCCAGTATCTCTTGGTGCAAAT
#=GS NC_006405-trnL1 AC NC_006405-trnL1
#=GS NC_006405-trnL1 DE NC_006405-trnL1 <unknown description>
//
# STOCKHOLM 1.0
#=GF SQ 3
NC_022480-nad4trnH ACATCCTTCCCCTCATACTACTCATCCTAAAACCAGAACTTATCTGATGCTGAACCTTTTGTAGACATAG-TTTAACTAAAACATTAGATTGTGATTCTAAAAACAGGGGTTTAAGCC-CC
#=GS NC_022480-nad4trnH AC NC_022480-nad4trnH
#=GS NC_022480-nad4trnH DE NC_022480-nad4trnH <unknown description>
NC_010199-nad4 ATCTCCTCCCCCTGCTTCTCCTGATTACAAAACCCGAGCTAATTTGTGGCTGAATTATATGTAGGTACAACTTTAA---------------------------------------------
#=GS NC_010199-nad4 AC NC_010199-nad4
#=GS NC_010199-nad4 DE NC_010199-nad4 <unknown description>
NC_010199-trnH ------------------------------------------------------------GTAGATATAG-TTTAATAAAAACATTAGATTGTGATTCTAAAGACAGAAGTTAAAACCTCC
#=GS NC_010199-trnH AC NC_010199-trnH
#=GS NC_010199-trnH DE NC_010199-trnH <unknown description>
//
# STOCKHOLM 1.0
#=GF SQ 3
NC_022480-trnHtrnS1 GTTTAACTAAAACATTAGATTGTGATTCTAAAAACAGGGGTTTAAGCCCCCTTGTCCACCGAAAGAGGCTTGCCCGCAACAGAGACTGCTAATCCCTGTCACTTTGGTTGAACTCCAAA-
#=GS NC_022480-trnHtrnS1 AC NC_022480-trnHtrnS1
#=GS NC_022480-trnHtrnS1 DE NC_022480-trnHtrnS1 <unknown description>
NC_010199-trnH GTTTAATAAAAACATTAGATTGTGATTCTAAAGACAGAAGTTAAAACCTCCTTATCCAC-------------------------------------------------------------
#=GS NC_010199-trnH AC NC_010199-trnH
#=GS NC_010199-trnH DE NC_010199-trnH <unknown description>
NC_010199-trnS1 ----------------------------------------TTAAAACCCGC--GCCCAC-GAGAGAGGCCTGCTGGCAACGAAGACTGCTAATCCTCATCCCCTCGGTTGAAATCCGAAG
#=GS NC_010199-trnS1 AC NC_010199-trnS1
#=GS NC_010199-trnS1 DE NC_010199-trnS1 <unknown description>
//
# STOCKHOLM 1.0
#=GF SQ 3
NC_022480-trnL1nad5 TAACAGTCATCCC-TTGGTCTTAGGAACCAAAAACTCTTGGTGCAAATCCAAGTAGCAGCTATGCACCCAACCCCTCTTATAATAACAACCAGCCTGATCCTTATCTTTACCACTC-T-GTT
#=GS NC_022480-trnL1nad5 AC NC_022480-trnL1nad5
#=GS NC_022480-trnL1nad5 DE NC_022480-trnL1nad5 <unknown description>
NC_010199-trnL1 -AATAGCCCTTCCATTGGTCTTAGGAACCAAAAACTCTTGGTGCAAATCCAAGTAGCAGCTA------------------------------------------------------------
#=GS NC_010199-trnL1 AC NC_010199-trnL1
#=GS NC_010199-trnL1 DE NC_010199-trnL1 <unknown description>
NC_010199-nad5 ---------------------TAGTCACCAATGCC-CTTGGTTCAAATCCAAGTAGTAGCCATGCCCCCCTTACACATTACCTTAACATCCACCCTAA-CAATAACCCTCCTGCTCTTAGCC
#=GS NC_010199-nad5 AC NC_010199-nad5
#=GS NC_010199-nad5 DE NC_010199-nad5 <unknown description>
//
# STOCKHOLM 1.0
#=GF SQ 3
NC_022670-rrnStrnQ --AAATTAT-TATAAG-GACT-AATTGTTTAACCGCAACTGCTGGCACAAAATTAGTTAGACCTTAATCAATTAACTGGATCATAAATAATTACATTTCCAATTCTACAAATTGTGCCATACACCATTAAGAAAAAATATACATATATAATTCATCAATTAACAATAAAAAGAGCAAGGATCAAACTCACCTTATACGTTATCAGCCATTATATAAAACGGATCTTAACAACCCCCTCCTATCCCTCTCCCAGGCATAGGGTACCATAGGGTACACGGGGTTAATAATTATTTCTACTATTATAAATAGTTACATTATTATCCACTAAGTATCAATATATATTCATAAATAGTTATTTATCATAGGGTTATTTAAAGGTATTCTTCGTTAATTGTAACTCAGATAGGTAAATTCTCCAGGTCCATAGATGTACCACTCTCTTAATACACACATAGGCACTAAGGGGTATAAATAGTCTCATTACAGGCCACTTATAGGTCTCATCCCTTGGATGGGGGGTAGGGGGGGGGGTATTCACACTTAAGTATATAGTCTAGGATTAAATAGAATATAAATAATATTAATAATAATAATTAGTAATTAAATTAAATTCAAACGTTACATTACAAGATATAAAGATCTATATAATTCAGCTATCCCCCTAATAGTGTGTCACAACTATTAGTAGCATAAACCATAAATTCTTAAATTATCAAACATGTAACTTATTAAAATAAGATTTGAGCGGATCATTCACTTTCCTAATTTCTATACTAGTAAGAATCAAACTTACGCATTTGTGGTCAAATCACAACGTGCATCATACA-
#=GS NC_022670-rrnStrnQ AC NC_022670-rrnStrnQ
#=GS NC_022670-rrnStrnQ DE NC_022670-rrnStrnQ <unknown description>
NC_012688-rrnS TTATATTTTATATAAAATACTGAATTTTTTTACT-CAA----------------------------------------------------------------------------------------------------------------------------------------------------------------------------------------------------------------------------------------------------------------------------------------------------------------------------------------------------------------------------------------------------------------------------------------------------------------------------------------------------------------------------------------------------------------------------------------------------------------------------------------------------------------------------------------------------------------------------------------------------------------------------------------------------------------------
#=GS NC_012688-rrnS AC NC_012688-rrnS
#=GS NC_012688-rrnS DE NC_012688-rrnS <unknown description>
NC_012688-trnQ -----------------------------------------------------------------------------------------------------------------------------------------------------------------------------------------------------------------------------------------------------------------------------------------------------------------------------------------------------------------------------------------------------------------------------------------------------------------------------------------------------------------------------------------------------------------------------------------------------------------------------------------------------------------------------------------------------------------------------------------------------------------------------------------------------------------------------------------------GTGCCCCATACAC
#=GS NC_012688-trnQ AC NC_012688-trnQ
#=GS NC_012688-trnQ DE NC_012688-trnQ <unknown description>
//
# STOCKHOLM 1.0
#=GF SQ 3
NC_022670-trnItrnM AGATGCCTGAATAAAGGATTACTTTGATAGAGTAAATCATGCACAATTATGCTCTTACTAT-AAATAATTAGATAAGCTAATATTAAGCTTATAGGTTCATACCCTATCAATAGAAGTAA-AACCT--
#=GS NC_022670-trnItrnM AC NC_022670-trnItrnM
#=GS NC_022670-trnItrnM DE NC_022670-trnItrnM <unknown description>
NC_012688-trnI ----GCCTGATAAAAGGATTATTTTGATAGAATAATTCATG-AAAATAAAGTTTTT-CTTTCATTTAATAA---------------------------------------------------------
#=GS NC_012688-trnI AC NC_012688-trnI
#=GS NC_012688-trnI DE NC_012688-trnI <unknown description>
NC_012688-trnM -----------------------------------------------------------------TAA-AAGATAAGCTAATA--AAGCTTAAAGACTCATAATCTTTATATAGAAATTTCAATTTTC
#=GS NC_012688-trnM AC NC_012688-trnM
#=GS NC_012688-trnM DE NC_012688-trnM <unknown description>
//
# STOCKHOLM 1.0
#=GF SQ 3
NC_022670-trnMnad2 -GCTAATATTAAGCTTATAGGTTCATACCCTATCAATAGAAGTA-AAACCTTCTTCTAATTAATAAATATTAAA-ACAATAATAACAAGACTAACTT-TAAGAACCCTTATAGTAATATCAT--C-
#=GS NC_022670-trnMnad2 AC NC_022670-trnMnad2
#=GS NC_022670-trnMnad2 DE NC_022670-trnMnad2 <unknown description>
NC_012688-trnM AGCTAATA--AAGCTTAAAGACTCATAATCTTTATATAGAAATTTCAATTTTCTTCTTTTTA----------------------------------------------------------------
#=GS NC_012688-trnM AC NC_012688-trnM
#=GS NC_012688-trnM DE NC_012688-trnM <unknown description>
NC_012688-nad2 --------------------------------------------------------TAATTAATAAA-ATTATTGATCATATTAATTTT-CTATTTTATTTTAATA-TTA-AGAACTTTAATTACT
#=GS NC_012688-nad2 AC NC_012688-nad2
#=GS NC_012688-nad2 DE NC_012688-nad2 <unknown description>
//
# STOCKHOLM 1.0
#=GF SQ 3
NC_022670-cobtrnS2 TTT-TATTTTATTC-ATTATCATGCCTATCACCTCAAAAACATGAGATAAAATACTTGATTAAGTTAATTAAGCTTTAGA-AAGCGAGTACCTTGAAAGTACTAGA-AGATAGTTAAATTCT-A
#=GS NC_022670-cobtrnS2 AC NC_022670-cobtrnS2
#=GS NC_022670-cobtrnS2 DE NC_022670-cobtrnS2 <unknown description>
NC_012689-cob TTCGCATACT-TTCTAATATTAGAACTACCA-TTAAAATA-TTGAGATAAACTATTATATTAATTTA---------------------------------------------------------
#=GS NC_012689-cob AC NC_012689-cob
#=GS NC_012689-cob DE NC_012689-cob <unknown description>
NC_012689-trnS2 --------------------------------------------------------------AGTTAATTA-GTTAAATATAAACTTATATCTTGAAAATATAAAATAAATAA-TAATTTATTT
#=GS NC_012689-trnS2 AC NC_012689-trnS2
#=GS NC_012689-trnS2 DE NC_012689-trnS2 <unknown description>
//
# STOCKHOLM 1.0
#=GF SQ 3
NC_022670-trnItrnM AGATGCCTGAATAAAGGATTACTTTGATAGAGTAAATCATGCACAATTATGCTCTTACTATAAATAATTAGATAAGCTAATATTAAGCTTATAGGTTCATACCCTATCAATAGAAGTAA-AAC-CT-
#=GS NC_022670-trnItrnM AC NC_022670-trnItrnM
#=GS NC_022670-trnItrnM DE NC_022670-trnItrnM <unknown description>
NC_012689-trnI ---TGCCTGACAAAAGGATTATTTCGATAAAATAAATCAT---------------------------------------------------------------------------------------
#=GS NC_012689-trnI AC NC_012689-trnI
#=GS NC_012689-trnI DE NC_012689-trnI <unknown description>
NC_012689-trnM ---------------------------------------------------------------------AGATAAGCTAAT-T-AAGCTATTAGACTCATACTCTAACTATAGAAATATCAATTTTC
#=GS NC_012689-trnM AC NC_012689-trnM
#=GS NC_012689-trnM DE NC_012689-trnM <unknown description>
//
# STOCKHOLM 1.0
#=GF SQ 3
NC_022670-trnMnad2 -GCTAATATTAAGCTTATAGGTTCATACCCTATCAATAGAAGTA-AAACCTTCTTCTAATTAATAAATATTAAAACAATAAT-AACAAG-ACTAACTTTAAGAACCCTTATAGTAATA-TCATC
#=GS NC_022670-trnMnad2 AC NC_022670-trnMnad2
#=GS NC_022670-trnMnad2 DE NC_022670-trnMnad2 <unknown description>
NC_012689-trnM AGCTAAT-T-AAGCTATTAGACTCATACTCTAACTATAGAAATATCAATTTTCTTCTTTTTA--------------------------------------------------------------
#=GS NC_012689-trnM AC NC_012689-trnM
#=GS NC_012689-trnM DE NC_012689-trnM <unknown description>
NC_012689-nad2 ----------------------------------------------------------ATTAATAAATTTTATTACAA-ATTCAACTTGTCCTGA-TTTAATA---C-AACAGTAATTTTCCCT
#=GS NC_012689-nad2 AC NC_012689-nad2
#=GS NC_012689-nad2 DE NC_012689-nad2 <unknown description>
//
%%%%%%%%%%%%%trans%%%%%%%%%%%%%%%%%%
